# Supplementary material for: Bacteriophage therapy against pathological Klebsiella pneumoniae ameliorates the course of primary sclerosing cholangitis
Source: Nat Commun. 2023 Jun 5;14:3261. doi: 10.1038/s41467-023-39029-9 (PMC10241881; doi:10.1038/s41467-023-39029-9)
Supplement: Supplementary file 3 — Dataset 1 [file 41467_2023_39029_MOESM3_ESM.xlsx]

## Sheet: Supplementary Data 1
Supplementary Data 1. List of bacteriophages combination
	Figure 2b	Figure 2c	Figure 2d
comb1	KP13-2+KP13-16	KP13MC5-1+KP13-2+KP13-16	KP13MC5-2+KP13MC5-1+KP13-2+KP13-16
comb2	KP13-2+KP13-26	KP13MC5-1+KP13-2+KP13-26	KP13MC5-2+KP13MC5-1+KP13-2+KP13-16+KP13-26
comb3	KP13-2+KP13-27	KP13MC5-1+KP13-2+KP13-27	KP13MC5-2+KP13MC5-1+KP13-2+KP13-16+KP13-27
comb4	KP13-2+KP13-7	KP13MC5-1+KP13-2+KP13-7	KP13MC5-2+KP13MC5-1+KP13-2+KP13-16+KP13-7
comb5	KP13-16+KP13-26	KP13MC5-1+KP13-16+KP13-26	KP13MC5-2+KP13MC5-5+KP13MC5-1+KP13-2+KP13-16
comb6	KP13-16+KP13-27	KP13MC5-1+KP13-16+KP13-27	KP13MC5-2+KP13MC5-1+KP13-2+KP13-26+KP13-27
comb7	KP13-16+KP13-7	KP13MC5-1+KP13-16+KP13-7	KP13MC5-2+KP13-2+KP13-16+KP13-26+KP13-7
comb8	KP13-26+KP13-27	KP13MC5-1+KP13-26+KP13-27	KP13MC5-2+KP13-2+KP13-16+KP13-27+KP13-7
comb9	KP13-26+KP13-7	KP13MC5-1+KP13-26+KP13-7	KP13MC5-2+KP13MC5-5+KP13-2+KP13-16+KP13-26
comb10	KP13-27+KP13-7	KP13MC5-1+KP13-27+KP13-7	KP13MC5-2+KP13MC5-1+KP13-2+KP13-16+KP13-26+KP13-27
comb11	KP13-2+KP13-16+KP13-26	KP13MC5-1+KP13-2+KP13-16+KP13-26+KP13-27
comb12	KP13-2+KP13-16+KP13-27	KP13MC5-1+KP13-2+KP13-16+KP13-26+KP13-7
comb13	KP13-2+KP13-16+KP13-26+KP13-7	KP13MC5-1+KP13-2+KP13-16+KP13-27+KP13-7
comb14	KP13-2+KP13-16+KP13-27+KP13-7	KP13MC5-1+KP13-2+KP13-26+KP13-27+KP13-7
comb15	KP13-2+KP13-16+KP13-26+KP13-27+KP13-7	KP13MC5-1+KP13-2+KP13-16+KP13-26+KP13-27+KP13-7
