# Supplementary material for: Bacteriophage therapy against pathological Klebsiella pneumoniae ameliorates the course of primary sclerosing cholangitis
Source: Nat Commun. 2023 Jun 5;14:3261. doi: 10.1038/s41467-023-39029-9 (PMC10241881; doi:10.1038/s41467-023-39029-9)
Supplement: Supplementary file 6 — Dataset 4 [file 41467_2023_39029_MOESM6_ESM.xlsx]

## Sheet: Supplementary Data 4
Supplementary Data 4. Read counts of genera with significant difference in the abundance between phage -(neg)/ +(pos) groups at Day14
Phage - vs +
Genus	feces_day0_neg_1	feces_day0_neg_2	feces_day0_neg_3	feces_day0_neg_4	feces_day14_neg_1	feces_day14_neg_2	feces_day14_neg_3	feces_day14_neg_4	feces_day14_neg_5	feces_day0_pos_1	feces_day0_pos_2	feces_day0_pos_3	feces_day0_pos_4	feces_day14_pos_1	feces_day14_pos_2	feces_day14_pos_3	feces_day14_pos_4	cecum_day14_neg_1	cecum_day14_neg_2	cecum_day14_neg_3	cecum_day14_neg_4	cecum_day14_neg_5	cecum_day14_pos_1	cecum_day14_pos_3	cecum_day14_pos_4	Ave. read count	Ave. relative abundance	*feces.day14_pvalue	*cecum.day14_pvalue
Klebsiella	0	0	0	0	4306	8216	5127	8748	2216	0	0	1	0	3	4	1219	18	8601	7843	8857	6308	3379	228	18	63	2606.2	0.26062	0.015873	0.0357143
Ligilactobacillus	823	270	1106	272	987	126	1144	47	1805	541	6	609	333	534	1848	583	451	130	198	100	150	112	520	220	595	540.4	0.05404	0.904762	0.0357143
Schaedlerella	214	371	18	395	22	5	27	0	9	230	746	115	640	67	141	31	76	30	38	0	18	4	72	0	10	131.16	0.013116	0.015873	1
Mediterraneibacter	309	356	130	53	42	8	22	0	9	660	0	35	368	56	137	89	607	6	12	1	87	5	129	4	62	127.48	0.012748	0.015873	0.571429
Lacrimispora	2	28	0	6	41	14	0	0	9	9	54	1	11	928	124	24	247	47	77	0	43	6	238	5	14	77.12	0.007712	0.031746	1
Lachnoclostridium	62	199	12	192	18	8	16	0	31	104	253	45	61	536	133	70	186	12	38	20	23	5	76	75	117	91.68	0.009168	0.015873	0.0357143
Acetatifactor	16	365	0	3	72	28	23	0	26	31	17	0	149	456	169	58	1097	118	70	8	1	6	78	13	35	113.56	0.011356	0.031746	0.571429
Enterocloster	12	166	0	20	0	1	0	0	8	16	43	16	65	302	192	8	132	7	14	0	8	3	114	0	0	45.08	0.004508	0.0238095	0.785714
Muricomes	0	0	0	0	0	5	4	0	7	9	0	0	3	117	37	13	41	1	6	0	3	0	32	0	0	11.12	0.001112	0.015873	0.928571
Neglecta	0	1	0	0	0	4	0	0	3	3	94	0	1	17	12	23	3	0	0	0	0	2	20	0	0	7.32	0.000732	0.0396825	NA
Phocea	3	0	0	6	0	0	0	0	0	2	12	8	1	42	6	0	9	0	0	0	0	0	11	0	0	4	0.0004	0.047619	NA
Oscillibacter	9	21	0	14	2	0	1	0	1	6	0	0	1	22	3	5	32	0	2	0	1	0	4	0	0	4.96	0.000496	0.015873	NA
*The two-sided Wilcoxon rank-sum exact test was used to compare between phage –(neg)/+(pos) groups for each genus.
