# Supplementary material for: Bacteriophage therapy against pathological Klebsiella pneumoniae ameliorates the course of primary sclerosing cholangitis
Source: Nat Commun. 2023 Jun 5;14:3261. doi: 10.1038/s41467-023-39029-9 (PMC10241881; doi:10.1038/s41467-023-39029-9)
Supplement: Supplementary file 8 — Source Data [file 41467_2023_39029_MOESM8_ESM.xlsx]

## Sheet: Fig.1a
Figure 1a
Fisher’s exact test	p-value			Kp	Non-Kp
Kp_PSC vs PSC+IBD	>0.9999		PSC	9	2
Pm_PSC vs PSC+IBD	0.6568		PSC+IBD	28	6
Eg_PSC vs PSC+IBD	>0.9999
				Pm	Non-Pm
			PSC	1	10
			PSC+IBD	7	27
				Eg	Non-Eg
			PSC	8	3
			PSC+IBD	26	8

## Sheet: Fig.1b
Figure 1b
Chi-square test	p-value			Kp	Non-Kp
Kp_Left vs Right vs Pan	0.3597		Left-sided	2	0
Pm_Left vs Right vs Pan	0.4547		Right-sided	7	2
Eg_Left vs Right vs Pan	0.6341		Pancolitis	17	1
				Pm	Non-Pm
			Left-sided	1	1
			Right-sided	1	8
			Pancolitis	4	14
				Eg	Non-Eg
			Left-sided	1	1
			Right-sided	6	3
			Pancolitis	14	4

## Sheet: Fig.1c
Figure 1c
Serum ALP
none	2026	536	381	241	501	199	672	518	375	458	765	329	257	242	282	194	972
Kp+Eg	568	1042	751	989	1426	1086	855	305	1405	484	350	629	1051	231	369	409	264	671	553	682	541	1427	2525	2230	379	793	1658	530
Mann-Whitney test	p-value
Serum ALP_none vs Kp+Eg	0.0075

## Sheet: Fig.1d
Figure 1d
Propotion of transplant-free survival (years)
black font; alive, red font; dead or transplanted
none	19.2	9.8	4.1	3.8	3.8	4.5	29.6	6.3	1.9	11.4	4	7.1	10	2.6	7.8	12.6	11.2
Kp+Eg	9.2	25.8	9.2	7.4	4	7.7	3.4	1.6	11.9	6.9	4.5	16.3	4.7	6.1	12.1	6.9	3	8.7	18	17.2	7.8	8.2	2.5	15.2	7.4	12.2	8.9	9
Log-rank test	p-value
propotion of transplant-free survival_none vs Kp+Eg	0.0271

## Sheet: Fig.2a
Figure 2a
OD 600(median)
Time[h]	0	0.412778	0.825556	1.23833	1.65083	2.06333	2.47667	2.64	3.0525	3.465	3.87778	4.29056	4.70333	5.11611	5.52889	5.94167	6.35472	6.76778	7.18111	7.59389	8.00722	8.42028	8.83333	9.24639	9.65944	10.0728	10.4858	10.8992	11.3122	11.7253	12.1383	12.5514	12.9647	13.3775	13.7911	14.2042	14.6178	15.0308	15.4439	15.8572	16.2706	16.6839	17.0969	17.5103	17.9236	18.3369	18.75	19.1636	19.5767
NPC	0.0214	0.0437	0.0761	0.1568	0.2691	0.3707	0.4391	0.4607	0.497	0.5274	0.5573	0.5894	0.6186	0.6407	0.657	0.6686	0.678	0.6865	0.6939	0.6998	0.7053	0.7107	0.7145	0.7196	0.7232	0.7252	0.7275	0.7284	0.7295	0.7298	0.7308	0.7319	0.7329	0.7338	0.7343	0.7349	0.7352	0.7367	0.7375	0.7392	0.7403	0.7408	0.7417	0.7433	0.7457	0.7459	0.7478	0.7479	0.7496
KP13-2	0.0266	0.0353	0.0217	0.0066	0.0076	0.0077	0.0075	0.0079	0.0079	0.0084	0.0085	0.0107	0.0144	0.0231	0.0403	0.0763	0.1384	0.2219	0.314	0.4184	0.4964	0.5451	0.5759	0.6003	0.6171	0.6357	0.6494	0.661	0.6866	0.7098	0.7192	0.7247	0.7274	0.7306	0.7343	0.7346	0.7344	0.7321	0.7043	0.7041	0.6967	0.6972	0.6978	0.6957	0.6936	0.6934	0.6903	0.6887	0.6866
KP13-16	0.0265	0.0419	0.0521	0.0685	0.0761	0.053	0.028	0.0236	0.0151	0.0141	0.0138	0.0148	0.0159	0.0181	0.0243	0.0364	0.0611	0.1026	0.1627	0.2346	0.308	0.3753	0.4259	0.463	0.4928	0.5208	0.5458	0.5655	0.5833	0.5961	0.6072	0.6158	0.6226	0.6294	0.6344	0.6381	0.641	0.6416	0.6432	0.6449	0.6453	0.6468	0.647	0.6484	0.649	0.6502	0.6513	0.6532	0.6555
KP13-3	0.0265	0.0412	0.0545	0.0639	0.0749	0.0738	0.0563	0.0518	0.0345	0.0227	0.0175	0.0165	0.017	0.0185	0.0229	0.0321	0.0496	0.0794	0.1248	0.1876	0.2514	0.3185	0.3787	0.4193	0.4506	0.4813	0.5094	0.5285	0.5531	0.5703	0.5832	0.5949	0.605	0.615	0.6228	0.629	0.6337	0.6361	0.6389	0.6418	0.6436	0.6458	0.6479	0.6496	0.6511	0.653	0.6544	0.6565	0.6576
KP13-20	0.0258	0.0423	0.0573	0.0833	0.0863	0.0755	0.0548	0.0485	0.0334	0.0231	0.0173	0.0161	0.0161	0.0173	0.0224	0.0323	0.0533	0.0853	0.1318	0.2006	0.2757	0.3501	0.414	0.456	0.4894	0.5193	0.5436	0.5621	0.5761	0.5889	0.6001	0.6082	0.6165	0.6241	0.6305	0.6355	0.6396	0.6431	0.6474	0.6487	0.6484	0.6491	0.6509	0.6507	0.651	0.6519	0.652	0.6517	0.6529
KP13-15	0.0291	0.138	0.177	0.2024	0.2094	0.1896	0.1506	0.1263	0.1162	0.1126	0.106	0.1014	0.0953	0.0964	0.0982	0.1087	0.1292	0.1613	0.2106	0.28	0.3586	0.4263	0.484	0.5156	0.5424	0.571	0.5951	0.6189	0.6371	0.6499	0.6596	0.6686	0.6755	0.6807	0.686	0.6884	0.6898	0.6906	0.6927	0.6934	0.6955	0.6949	0.6959	0.6961	0.6968	0.6961	0.6956	0.6766	0.6766
KP13-14	0.0267	0.0284	0.0207	0.0176	0.0186	0.0178	0.0163	0.0158	0.0141	0.0127	0.0116	0.0121	0.013	0.0165	0.0254	0.0431	0.0773	0.1308	0.2178	0.3157	0.4042	0.4735	0.5178	0.5451	0.5675	0.5875	0.6053	0.6205	0.6319	0.6404	0.6465	0.65	0.6531	0.6571	0.6603	0.6616	0.6642	0.664	0.6645	0.6643	0.6634	0.6632	0.667	0.673	0.6778	0.6825	0.6885	0.6925	0.6972
KP13-26	0.0262	0.038	0.0478	0.0527	0.06	0.0353	0.0237	0.0223	0.0163	0.0149	0.0138	0.0145	0.0152	0.0172	0.0222	0.0321	0.0522	0.088	0.1388	0.2083	0.2929	0.3718	0.4342	0.4678	0.4956	0.5222	0.5429	0.5608	0.577	0.5894	0.6245	0.6378	0.6455	0.652	0.658	0.6604	0.6604	0.6617	0.6633	0.6617	0.6601	0.6598	0.6562	0.6571	0.6496	0.6287	0.6281	0.6286	0.6295
KP13-8	0.0266	0.047	0.0743	0.121	0.1436	0.1081	0.0579	0.0401	0.0251	0.0229	0.023	0.024	0.0251	0.0262	0.0289	0.0333	0.0415	0.0561	0.0805	0.1181	0.1668	0.224	0.2826	0.3365	0.3822	0.4198	0.4535	0.4815	0.5073	0.5291	0.5462	0.5584	0.5699	0.5798	0.587	0.5928	0.5965	0.5969	0.599	0.6013	0.6037	0.6054	0.6053	0.6073	0.6077	0.6094	0.612	0.6133	0.6147
KP13-27	0.0266	0.0444	0.0649	0.0892	0.1032	0.0872	0.0393	0.0291	0.0164	0.0126	0.0112	0.011	0.011	0.0114	0.0136	0.0177	0.0269	0.0445	0.0756	0.1191	0.1772	0.2475	0.3144	0.3763	0.4279	0.463	0.4904	0.5116	0.5326	0.5501	0.5628	0.572	0.5794	0.5857	0.5915	0.5967	0.6021	0.6045	0.6065	0.6073	0.6082	0.609	0.6087	0.6093	0.6082	0.6087	0.6085	0.6075	0.6089
KP13-7	0.0274	0.0428	0.054	0.0766	0.0987	0.1045	0.0982	0.0875	0.0754	0.0774	0.0782	0.0811	0.0849	0.0903	0.1015	0.1186	0.1431	0.1715	0.2055	0.2451	0.2863	0.3209	0.3627	0.397	0.4291	0.4573	0.4773	0.4924	0.5043	0.5146	0.5256	0.5345	0.5417	0.5482	0.5526	0.5573	0.5611	0.5647	0.5677	0.5702	0.5731	0.5755	0.5773	0.5807	0.5829	0.5852	0.5871	0.5898	0.5915
OD 600
Time[h]	0	0.412778	0.825556	1.23833	1.65083	2.06333	2.47667	2.64	3.0525	3.465	3.87778	4.29056	4.70333	5.11611	5.52889	5.94167	6.35472	6.76778	7.18111	7.59389	8.00722	8.42028	8.83333	9.24639	9.65944	10.0728	10.4858	10.8992	11.3122	11.7253	12.1383	12.5514	12.9647	13.3775	13.7911	14.2042	14.6178	15.0308	15.4439	15.8572	16.2706	16.6839	17.0969	17.5103	17.9236	18.3369	18.75	19.1636	19.5767
NPC	0.0202	0.0433	0.0746	0.1506	0.2629	0.358	0.421	0.4423	0.4805	0.5114	0.5424	0.5759	0.6059	0.6251	0.64	0.6517	0.6619	0.6702	0.6772	0.682	0.6861	0.6917	0.6958	0.7006	0.7039	0.7054	0.707	0.7076	0.7081	0.7094	0.7093	0.7111	0.7108	0.7118	0.7113	0.7123	0.7129	0.7133	0.7146	0.7164	0.7174	0.7177	0.7203	0.7212	0.7227	0.724	0.7251	0.7274	0.7273
	0.0214	0.0437	0.0761	0.1568	0.2691	0.3707	0.4391	0.4607	0.497	0.5274	0.5573	0.5894	0.6186	0.6407	0.657	0.6686	0.678	0.6865	0.6939	0.6998	0.7053	0.7107	0.7145	0.7196	0.7232	0.7252	0.7275	0.7284	0.7295	0.7298	0.7308	0.7319	0.7329	0.7338	0.7343	0.7349	0.7352	0.7367	0.7375	0.7392	0.7403	0.7408	0.7417	0.7433	0.7457	0.7459	0.7478	0.7479	0.7496
	0.0217	0.044	0.0782	0.1594	0.2782	0.3784	0.4504	0.4712	0.5111	0.5451	0.5777	0.608	0.6297	0.646	0.6596	0.6696	0.6793	0.6871	0.6944	0.6999	0.7055	0.7122	0.7173	0.7228	0.7269	0.7303	0.7345	0.7388	0.7423	0.7475	0.7514	0.7558	0.7596	0.7638	0.7676	0.7707	0.7742	0.7799	0.7835	0.7886	0.7933	0.7973	0.8012	0.8063	0.8101	0.8132	0.8178	0.8211	0.8255
KP13-2	0.0314	0.0331	0.0217	0.0086	0.0087	0.0086	0.009	0.0092	0.0092	0.0095	0.0097	0.0116	0.0156	0.0244	0.0424	0.0766	0.1384	0.2219	0.2914	0.3502	0.4155	0.4608	0.4997	0.5379	0.574	0.6044	0.6236	0.6363	0.6463	0.6549	0.6602	0.6644	0.6685	0.6716	0.6739	0.6756	0.6767	0.6777	0.6778	0.6775	0.6771	0.6768	0.6741	0.6739	0.6711	0.6686	0.6669	0.665	0.664
	0.0261	0.0386	0.0236	0.0064	0.0063	0.0064	0.0067	0.0068	0.0069	0.0074	0.0075	0.009	0.0124	0.0199	0.0335	0.0632	0.1224	0.2105	0.314	0.4184	0.4964	0.5524	0.5872	0.6116	0.6269	0.6392	0.6499	0.6748	0.6979	0.7098	0.7192	0.7247	0.7274	0.7306	0.7343	0.7346	0.7344	0.7321	0.7292	0.7072	0.6967	0.6972	0.6978	0.6957	0.6936	0.6934	0.6903	0.6887	0.6866
	0.0266	0.0353	0.0212	0.0066	0.0076	0.0077	0.0075	0.0079	0.0079	0.0084	0.0085	0.0107	0.0144	0.0231	0.0403	0.0763	0.142	0.2452	0.3509	0.4386	0.508	0.5451	0.5759	0.6003	0.6171	0.6357	0.6494	0.661	0.6866	0.7149	0.7265	0.7388	0.7404	0.7445	0.7456	0.7448	0.7428	0.7396	0.7043	0.7041	0.703	0.7027	0.7016	0.7004	0.6978	0.6956	0.6939	0.6915	0.6886
KP13-16	0.0297	0.0421	0.0522	0.0685	0.0761	0.0551	0.0319	0.0264	0.0176	0.0166	0.0163	0.0174	0.0193	0.0231	0.0329	0.0517	0.0901	0.15	0.2255	0.3059	0.3842	0.4441	0.4852	0.5161	0.5421	0.5645	0.5821	0.5993	0.6101	0.6198	0.6271	0.6331	0.6395	0.6455	0.6498	0.6532	0.6555	0.658	0.6604	0.6625	0.6636	0.6652	0.666	0.6676	0.6683	0.6693	0.6709	0.6734	0.6759
	0.0248	0.0412	0.0521	0.0681	0.0726	0.0455	0.0233	0.0192	0.014	0.0135	0.0128	0.0134	0.0152	0.018	0.0243	0.0364	0.0611	0.1026	0.1616	0.2297	0.2924	0.3559	0.4038	0.4356	0.4664	0.4967	0.5241	0.5471	0.5688	0.5841	0.5951	0.6056	0.6124	0.6186	0.6236	0.6271	0.6293	0.6298	0.6311	0.6327	0.6325	0.6334	0.6337	0.6333	0.633	0.6352	0.6359	0.6373	0.6391
	0.0265	0.0419	0.0514	0.0687	0.0761	0.053	0.028	0.0236	0.0151	0.0141	0.0138	0.0148	0.0159	0.0181	0.024	0.0353	0.0584	0.1017	0.1627	0.2346	0.308	0.3753	0.4259	0.463	0.4928	0.5208	0.5458	0.5655	0.5833	0.5961	0.6072	0.6158	0.6226	0.6294	0.6344	0.6381	0.641	0.6416	0.6432	0.6449	0.6453	0.6468	0.647	0.6484	0.649	0.6502	0.6513	0.6532	0.6555
KP13-3	0.0269	0.039	0.0512	0.0639	0.0755	0.0738	0.0579	0.0524	0.0345	0.0227	0.0175	0.0165	0.0171	0.0191	0.0248	0.038	0.064	0.1072	0.1688	0.2417	0.3151	0.3818	0.4342	0.4704	0.4991	0.5271	0.5497	0.5725	0.5899	0.6046	0.6162	0.6257	0.6347	0.6422	0.6481	0.6522	0.656	0.6607	0.6649	0.6688	0.6727	0.6772	0.6804	0.6859	0.6901	0.6955	0.7013	0.7064	0.7102
	0.0265	0.0412	0.0546	0.0714	0.0749	0.0735	0.0563	0.0477	0.0306	0.0223	0.0173	0.0156	0.0164	0.0178	0.0222	0.0308	0.0478	0.0794	0.1248	0.1876	0.2514	0.3185	0.3787	0.4193	0.4506	0.4813	0.5094	0.5285	0.5531	0.5703	0.5829	0.5944	0.6022	0.6091	0.6145	0.6189	0.6209	0.6219	0.624	0.6254	0.6267	0.6287	0.6298	0.6305	0.6313	0.633	0.6341	0.6355	0.6368
	0.0255	0.0415	0.0545	0.0632	0.0741	0.0748	0.056	0.0518	0.0345	0.0234	0.0179	0.0172	0.017	0.0185	0.0229	0.0321	0.0496	0.0787	0.1208	0.1725	0.2335	0.2994	0.3588	0.4056	0.441	0.4715	0.4993	0.5226	0.5493	0.5666	0.5832	0.5949	0.605	0.615	0.6228	0.629	0.6337	0.6361	0.6389	0.6418	0.6436	0.6458	0.6479	0.6496	0.6511	0.653	0.6544	0.6565	0.6576
KP13-20	0.0248	0.0403	0.055	0.0831	0.0863	0.0755	0.0548	0.0485	0.0334	0.0231	0.0173	0.0161	0.0161	0.0173	0.021	0.0291	0.0462	0.0793	0.1318	0.2006	0.2757	0.3501	0.414	0.456	0.4894	0.5193	0.5436	0.5621	0.5761	0.5889	0.6001	0.6082	0.6165	0.6241	0.6305	0.6355	0.6396	0.6431	0.6474	0.6513	0.6544	0.6588	0.6602	0.6646	0.6677	0.6708	0.6752	0.6786	0.6825
	0.0258	0.0423	0.0573	0.0833	0.0809	0.0676	0.0464	0.0407	0.0265	0.0184	0.0145	0.0137	0.015	0.017	0.0224	0.0323	0.0533	0.0853	0.1302	0.1897	0.2555	0.3201	0.3815	0.4329	0.4671	0.4951	0.523	0.5468	0.566	0.5811	0.5903	0.6008	0.6068	0.6139	0.6197	0.6234	0.6258	0.6277	0.6293	0.631	0.6315	0.6348	0.6367	0.6376	0.6382	0.6412	0.6421	0.6438	0.6453
	0.0285	0.0426	0.0592	0.0867	0.0927	0.0847	0.0594	0.0512	0.0338	0.0233	0.0178	0.0172	0.018	0.0202	0.0251	0.0361	0.0576	0.0977	0.1612	0.239	0.324	0.4047	0.468	0.5078	0.5375	0.5636	0.5865	0.6029	0.6161	0.6263	0.6334	0.639	0.6421	0.6453	0.6477	0.6487	0.6498	0.6499	0.6502	0.6487	0.6484	0.6491	0.6509	0.6507	0.651	0.6519	0.652	0.6517	0.6529
KP13-15	0.0266	0.138	0.177	0.2048	0.2213	0.2154	0.1851	0.1717	0.135	0.1278	0.1183	0.1097	0.1064	0.1201	0.1303	0.1417	0.164	0.1928	0.2394	0.3	0.3643	0.4263	0.484	0.5228	0.5579	0.5865	0.6122	0.6329	0.6455	0.6576	0.6673	0.676	0.6835	0.689	0.6954	0.6995	0.7034	0.7058	0.7105	0.7129	0.7171	0.7206	0.7241	0.7273	0.7287	0.7302	0.7324	0.7354	0.7366
	0.0388	0.1458	0.1874	0.2024	0.2094	0.1896	0.1506	0.1263	0.1162	0.1126	0.106	0.1014	0.0953	0.0964	0.0982	0.1087	0.1292	0.1613	0.2106	0.2741	0.3448	0.4042	0.4654	0.5096	0.5424	0.571	0.5951	0.6189	0.6371	0.6499	0.6596	0.6686	0.6755	0.6807	0.686	0.6884	0.6898	0.6906	0.6927	0.6934	0.6955	0.6949	0.6959	0.6961	0.6968	0.6961	0.6956	0.6766	0.6766
	0.0291	0.1104	0.0604	0.0753	0.0941	0.0833	0.0514	0.0436	0.0293	0.0239	0.022	0.0233	0.0248	0.0301	0.0415	0.0609	0.0947	0.141	0.204	0.28	0.3586	0.4318	0.4841	0.5156	0.5417	0.565	0.5837	0.5997	0.6143	0.6221	0.6301	0.6366	0.642	0.6459	0.6496	0.6523	0.6548	0.6555	0.6571	0.6584	0.6599	0.6617	0.6626	0.664	0.6642	0.665	0.6658	0.6666	0.6671
KP13-14	0.0249	0.0277	0.0207	0.0195	0.019	0.0185	0.0169	0.0159	0.0141	0.0127	0.0116	0.0121	0.0133	0.017	0.0266	0.0449	0.0778	0.13	0.2064	0.279	0.35	0.4066	0.4456	0.4748	0.5023	0.5296	0.5538	0.573	0.5878	0.6008	0.6094	0.6154	0.6217	0.6274	0.6344	0.6385	0.6426	0.6467	0.6505	0.6554	0.6587	0.6632	0.667	0.673	0.6778	0.6825	0.6885	0.6925	0.6972
	0.0267	0.0288	0.0233	0.0164	0.0179	0.0173	0.0163	0.0158	0.0144	0.0132	0.0121	0.0119	0.0128	0.0161	0.0237	0.0399	0.0721	0.1308	0.2178	0.3157	0.4042	0.4735	0.5178	0.5451	0.5675	0.5875	0.6053	0.6205	0.6319	0.6404	0.6465	0.65	0.6531	0.6571	0.6603	0.6616	0.6642	0.664	0.6645	0.6643	0.6634	0.6629	0.662	0.6617	0.6612	0.661	0.6606	0.6609	0.6615
	0.0269	0.0284	0.0181	0.0176	0.0186	0.0178	0.0163	0.0155	0.014	0.0127	0.0115	0.0122	0.013	0.0165	0.0254	0.0431	0.0773	0.1378	0.2309	0.3298	0.4169	0.4866	0.5329	0.5681	0.5953	0.6146	0.6295	0.6419	0.6546	0.6641	0.6728	0.68	0.6848	0.6894	0.6933	0.6955	0.698	0.6982	0.6987	0.6986	0.6986	0.699	0.6985	0.6987	0.6976	0.6975	0.6972	0.6973	0.6979
KP13-26	0.0253	0.0378	0.0478	0.0527	0.0616	0.0368	0.0277	0.0232	0.0163	0.0149	0.0143	0.0148	0.0156	0.0175	0.0222	0.0321	0.0522	0.0912	0.1504	0.2274	0.3061	0.3787	0.4342	0.4678	0.4956	0.5222	0.5429	0.5608	0.5745	0.5846	0.6245	0.6378	0.6455	0.652	0.6583	0.6604	0.6604	0.6617	0.6633	0.6617	0.6601	0.6598	0.6562	0.6571	0.6496	0.6266	0.6279	0.6286	0.6295
	0.0262	0.038	0.0473	0.0547	0.06	0.0353	0.0219	0.0195	0.0152	0.0138	0.0133	0.0133	0.014	0.0147	0.0171	0.0222	0.0327	0.0531	0.0931	0.1516	0.2293	0.3113	0.3849	0.4482	0.4878	0.5174	0.539	0.5602	0.577	0.5894	0.6	0.6081	0.6142	0.6198	0.6236	0.6255	0.6281	0.6276	0.6299	0.6301	0.6297	0.6295	0.6296	0.629	0.6286	0.6287	0.6281	0.6279	0.6271
	0.0278	0.0394	0.0495	0.051	0.0588	0.0333	0.0237	0.0223	0.0174	0.015	0.0138	0.0145	0.0152	0.0172	0.0225	0.0328	0.0528	0.088	0.1388	0.2083	0.2929	0.3718	0.4405	0.4896	0.5219	0.5521	0.5768	0.5957	0.614	0.6257	0.6356	0.6437	0.649	0.654	0.658	0.6614	0.6639	0.6641	0.6651	0.6656	0.6656	0.6668	0.6664	0.667	0.6668	0.668	0.6683	0.669	0.6705
KP13-8	0.0313	0.0486	0.0764	0.1215	0.1494	0.1212	0.0782	0.0559	0.0293	0.027	0.0261	0.0269	0.0273	0.0281	0.0309	0.0357	0.0444	0.0604	0.0882	0.1299	0.1844	0.2482	0.3182	0.3829	0.4309	0.4638	0.4939	0.5182	0.5369	0.5536	0.5645	0.5726	0.5796	0.5852	0.5909	0.5955	0.5986	0.6003	0.6021	0.6034	0.6037	0.6054	0.6053	0.6073	0.6077	0.6094	0.612	0.6133	0.6147
	0.0262	0.0443	0.0686	0.121	0.1436	0.1055	0.0579	0.0401	0.0251	0.0229	0.023	0.024	0.0251	0.0262	0.0289	0.0333	0.0415	0.0561	0.0805	0.1181	0.1668	0.224	0.2826	0.3365	0.3822	0.4198	0.4535	0.4815	0.5073	0.5291	0.5462	0.5584	0.5699	0.5798	0.587	0.5928	0.5965	0.5969	0.5985	0.5991	0.599	0.6002	0.6004	0.5998	0.6007	0.6014	0.6024	0.6034	0.6044
	0.0266	0.047	0.0743	0.1205	0.1413	0.1081	0.0555	0.0362	0.0226	0.0217	0.0213	0.0221	0.0224	0.0234	0.0257	0.0293	0.0364	0.0492	0.0727	0.1062	0.1548	0.2114	0.273	0.3304	0.3771	0.4113	0.4377	0.4675	0.4924	0.5119	0.5299	0.543	0.554	0.5652	0.5746	0.5835	0.5906	0.595	0.599	0.6013	0.6041	0.6071	0.6087	0.6119	0.6138	0.6165	0.6191	0.6219	0.6244
KP13-27	0.026	0.0444	0.0649	0.087	0.1004	0.0871	0.0393	0.0291	0.0164	0.0126	0.0112	0.011	0.011	0.0117	0.0139	0.019	0.029	0.0472	0.0777	0.1191	0.1772	0.2475	0.3144	0.3763	0.4279	0.463	0.4904	0.5107	0.5277	0.5436	0.5554	0.5647	0.5736	0.5802	0.5873	0.5927	0.5975	0.6004	0.6023	0.6036	0.6037	0.6031	0.6026	0.6033	0.6021	0.6013	0.6015	0.6011	0.6005
	0.0268	0.0446	0.0638	0.0914	0.1071	0.1002	0.0438	0.0318	0.0179	0.0141	0.0126	0.012	0.0116	0.0114	0.0127	0.0158	0.0223	0.0353	0.0592	0.0964	0.1472	0.2091	0.2792	0.3489	0.4125	0.4539	0.486	0.5116	0.5326	0.5501	0.5628	0.572	0.5794	0.5857	0.5915	0.5967	0.6021	0.6045	0.6065	0.6073	0.6082	0.609	0.609	0.6101	0.6106	0.6103	0.6109	0.612	0.6138
	0.0266	0.044	0.0662	0.0892	0.1032	0.0872	0.037	0.0273	0.0153	0.0119	0.0103	0.0105	0.0103	0.0111	0.0136	0.0177	0.0269	0.0445	0.0756	0.1234	0.1828	0.2484	0.3147	0.3829	0.4303	0.4641	0.4953	0.5194	0.5426	0.5601	0.5732	0.5842	0.5928	0.6002	0.6055	0.6104	0.6141	0.6146	0.6137	0.6122	0.6111	0.6102	0.6087	0.6093	0.6082	0.6087	0.6085	0.6075	0.6089
KP13-7	0.0275	0.0428	0.0551	0.0766	0.0987	0.1045	0.0982	0.0875	0.0754	0.0774	0.0782	0.0811	0.0849	0.0903	0.1015	0.1186	0.1431	0.1779	0.2268	0.2842	0.3438	0.3984	0.4384	0.4714	0.4982	0.5183	0.5344	0.5445	0.5522	0.5606	0.5684	0.5738	0.5807	0.5851	0.5901	0.593	0.5964	0.6001	0.6026	0.6056	0.6079	0.6105	0.6128	0.6158	0.6165	0.6179	0.6205	0.6222	0.6246
	0.0233	0.0385	0.0491	0.0695	0.0895	0.0949	0.0847	0.0766	0.0624	0.0613	0.0617	0.0621	0.0641	0.0673	0.0741	0.0868	0.1052	0.1325	0.1707	0.2185	0.2726	0.3194	0.3627	0.397	0.4291	0.4573	0.4773	0.4924	0.5043	0.5146	0.5256	0.5345	0.5417	0.5482	0.5526	0.5573	0.5611	0.5647	0.5677	0.5702	0.5731	0.5755	0.5773	0.5807	0.5829	0.5852	0.5871	0.5898	0.5915
	0.0274	0.0429	0.054	0.0773	0.1037	0.1127	0.1095	0.0985	0.083	0.0828	0.0834	0.0878	0.0909	0.0982	0.1095	0.1231	0.1438	0.1715	0.2055	0.2451	0.2863	0.3209	0.3564	0.3882	0.4124	0.4307	0.446	0.4554	0.4668	0.4727	0.479	0.4872	0.4923	0.4972	0.5018	0.5043	0.5079	0.5097	0.5123	0.5155	0.5192	0.5228	0.524	0.5277	0.5295	0.5326	0.5364	0.5401	0.5423
[truncated: 2 more columns]

## Sheet: Fig.2b
Figure 2b
OD 600(median)
Time[h]	0	0.412778	0.825556	1.23833	1.65083	2.06333	2.47667	2.64	3.0525	3.465	3.87778	4.29056	4.70333	5.11611	5.52889	5.94167	6.35472	6.76778	7.18111	7.59389	8.00722	8.42028	8.83333	9.24639	9.65944	10.0728	10.4858	10.8992	11.3122	11.7253	12.1383	12.5514	12.9647	13.3775	13.7911	14.2042	14.6178	15.0308	15.4439	15.8572	16.2706	16.6839	17.0969	17.5103	17.9236	18.3369	18.75	19.1636	19.5767
NPC	0.0214	0.0437	0.0761	0.1568	0.2691	0.3707	0.4391	0.4607	0.497	0.5274	0.5573	0.5894	0.6186	0.6407	0.657	0.6686	0.678	0.6865	0.6939	0.6998	0.7053	0.7107	0.7145	0.7196	0.7232	0.7252	0.7275	0.7284	0.7295	0.7298	0.7308	0.7319	0.7329	0.7338	0.7343	0.7349	0.7352	0.7367	0.7375	0.7392	0.7403	0.7408	0.7417	0.7433	0.7457	0.7459	0.7478	0.7479	0.7496
comb1	0.0335	0.0422	0.0325	0.009	0.0077	0.0075	0.0073	0.0068	0.0078	0.0131	0.0075	0.0077	0.0087	0.0131	0.0188	0.0307	0.0546	0.1042	0.1895	0.2989	0.4013	0.4849	0.5451	0.5829	0.608	0.6245	0.6342	0.6387	0.6555	0.668	0.6741	0.6784	0.6821	0.6832	0.6845	0.6845	0.6838	0.6841	0.685	0.6853	0.6855	0.6848	0.6842	0.685	0.6839	0.6836	0.6824	0.6825	0.6827
comb2	0.0288	0.0396	0.0327	0.0133	0.0105	0.0092	0.0086	0.0079	0.0088	0.0141	0.0084	0.0087	0.0093	0.0136	0.022	0.0383	0.067	0.1234	0.2063	0.3035	0.3841	0.4501	0.4897	0.5217	0.5537	0.591	0.615	0.6295	0.6393	0.649	0.6611	0.6706	0.6787	0.6814	0.6845	0.6862	0.6878	0.6892	0.6906	0.6894	0.6884	0.6882	0.6858	0.6859	0.6863	0.686	0.6857	0.6862	0.6872
comb3	0.032	0.1071	0.0407	0.0155	0.0132	0.0124	0.012	0.0117	0.0112	0.0168	0.0147	0.0123	0.0134	0.017	0.0251	0.0455	0.079	0.1389	0.2349	0.3588	0.459	0.5415	0.5858	0.6113	0.6292	0.6475	0.6626	0.6787	0.6891	0.6966	0.7028	0.7081	0.7137	0.7159	0.7176	0.7219	0.7224	0.725	0.7261	0.7252	0.7262	0.7256	0.7254	0.726	0.725	0.725	0.7236	0.7236	0.7228
comb4	0.0291	0.0402	0.0364	0.0198	0.0189	0.0165	0.0149	0.0137	0.0138	0.0186	0.0144	0.0132	0.0157	0.023	0.034	0.0563	0.1023	0.1771	0.2635	0.3459	0.4221	0.484	0.5259	0.5569	0.5835	0.6099	0.63	0.6426	0.6517	0.6612	0.67	0.6754	0.6828	0.6858	0.6892	0.6933	0.6945	0.697	0.6976	0.6958	0.697	0.6953	0.6953	0.6954	0.6937	0.6912	0.6885	0.6865	0.6843
comb5	0.0293	0.0409	0.0522	0.0589	0.0577	0.0319	0.019	0.0174	0.0154	0.0198	0.0165	0.015	0.0154	0.0175	0.0216	0.0307	0.0473	0.0796	0.1369	0.2171	0.2975	0.3725	0.4313	0.4705	0.4973	0.5213	0.5422	0.5659	0.5829	0.5961	0.6101	0.6219	0.6329	0.6381	0.6424	0.6459	0.6464	0.6486	0.6491	0.6491	0.648	0.647	0.6455	0.6448	0.6427	0.6411	0.6396	0.6376	0.6362
comb6	0.0287	0.0443	0.0586	0.0704	0.0755	0.0576	0.0388	0.0341	0.0244	0.0251	0.0185	0.017	0.0171	0.0197	0.0237	0.0333	0.0518	0.086	0.1373	0.1994	0.2731	0.3526	0.4145	0.4569	0.4928	0.5201	0.5454	0.5635	0.5785	0.5886	0.5983	0.6064	0.6126	0.6187	0.624	0.6294	0.6339	0.6354	0.6367	0.6387	0.6408	0.6419	0.643	0.6438	0.6444	0.6473	0.6476	0.647	0.6501
comb7	0.0265	0.0413	0.0515	0.0714	0.0793	0.0601	0.0381	0.0336	0.0265	0.0293	0.0236	0.0229	0.0238	0.0262	0.0323	0.0454	0.0699	0.1128	0.1729	0.2471	0.324	0.3945	0.4548	0.489	0.512	0.5312	0.5449	0.5563	0.5677	0.5785	0.5853	0.5896	0.5953	0.5988	0.6023	0.6061	0.6085	0.6096	0.6117	0.6108	0.611	0.6122	0.6134	0.6136	0.6142	0.6139	0.6125	0.6155	0.6156
comb8	0.0266	0.0417	0.0546	0.0578	0.0603	0.0339	0.0222	0.0191	0.0152	0.0186	0.0148	0.0123	0.0124	0.0137	0.0163	0.0237	0.0353	0.0608	0.1011	0.1679	0.2573	0.3313	0.3969	0.4419	0.4754	0.5043	0.5391	0.5703	0.5959	0.6098	0.6181	0.6287	0.6374	0.6451	0.6508	0.6548	0.6588	0.6621	0.6644	0.6661	0.6683	0.669	0.6687	0.6704	0.6709	0.6697	0.6694	0.6682	0.6674
comb9	0.0279	0.0502	0.0561	0.0588	0.0624	0.0403	0.03	0.027	0.0222	0.021	0.0205	0.0209	0.0213	0.0235	0.0287	0.0367	0.0558	0.0948	0.1611	0.2406	0.3273	0.3952	0.4627	0.5068	0.5329	0.5566	0.5754	0.5897	0.6046	0.6199	0.6322	0.6414	0.6495	0.6573	0.6639	0.6713	0.6769	0.6809	0.6853	0.6879	0.6917	0.6937	0.6963	0.6961	0.6964	0.6959	0.6968	0.6967	0.6989
comb10	0.0273	0.042	0.0575	0.0855	0.1042	0.0838	0.0519	0.0472	0.0391	0.0341	0.0317	0.0305	0.0292	0.0289	0.0303	0.0337	0.046	0.0697	0.1085	0.165	0.2279	0.2876	0.3545	0.3969	0.431	0.4637	0.4988	0.5282	0.551	0.5696	0.5832	0.5942	0.6044	0.6131	0.6213	0.6255	0.6313	0.6351	0.6401	0.6451	0.6489	0.652	0.6552	0.6609	0.6647	0.666	0.6346	0.6338	0.6331
comb11	0.0276	0.0425	0.0405	0.0145	0.0123	0.0116	0.0118	0.0098	0.011	0.0162	0.0161	0.0127	0.013	0.0152	0.0191	0.0297	0.0511	0.0962	0.1898	0.3203	0.4474	0.5373	0.5872	0.6189	0.6389	0.6489	0.6592	0.6704	0.6825	0.6925	0.6996	0.7056	0.7109	0.7156	0.7211	0.7248	0.7282	0.7308	0.7331	0.7354	0.7363	0.7365	0.7378	0.7381	0.7387	0.7404	0.7417	0.7428	0.7443
comb12	0.0286	0.0427	0.0409	0.0136	0.0116	0.0111	0.0116	0.0094	0.0118	0.017	0.0167	0.0133	0.0137	0.0161	0.0207	0.0321	0.0559	0.1077	0.1985	0.307	0.3955	0.47	0.521	0.5547	0.5847	0.6106	0.6302	0.6454	0.6572	0.6684	0.6762	0.681	0.6864	0.6921	0.6944	0.6989	0.7018	0.7059	0.7091	0.7101	0.7128	0.7125	0.7113	0.7096	0.7092	0.709	0.708	0.7066	0.7068
comb13	0.028	0.0413	0.0403	0.0189	0.0172	0.016	0.0149	0.0142	0.0154	0.0204	0.0199	0.0134	0.0142	0.0174	0.0242	0.0407	0.0716	0.1356	0.2445	0.3734	0.4524	0.5227	0.5645	0.5792	0.593	0.615	0.6323	0.6445	0.6532	0.6614	0.6663	0.6713	0.6767	0.6796	0.6824	0.687	0.6886	0.6915	0.6935	0.6943	0.6941	0.6954	0.6953	0.696	0.6962	0.6963	0.6971	0.6986	0.6993
comb14	0.0282	0.042	0.0421	0.0187	0.0168	0.0161	0.0151	0.0143	0.0156	0.0204	0.0199	0.0138	0.0152	0.0205	0.0251	0.0381	0.0668	0.1271	0.2264	0.3451	0.4449	0.5238	0.5649	0.5963	0.6211	0.6398	0.6543	0.6658	0.6744	0.684	0.6888	0.6909	0.6929	0.6955	0.6956	0.6969	0.698	0.6997	0.7005	0.6996	0.7004	0.7016	0.7008	0.7012	0.6998	0.6999	0.6999	0.7006	0.7004
comb15	0.0252	0.0435	0.0393	0.0203	0.0172	0.016	0.0152	0.0142	0.0156	0.0204	0.0198	0.0134	0.014	0.0169	0.0233	0.0363	0.0664	0.1305	0.2216	0.3082	0.3825	0.4475	0.4879	0.5182	0.5448	0.5704	0.5997	0.6168	0.6299	0.6396	0.6443	0.647	0.6505	0.6521	0.653	0.6567	0.6587	0.6608	0.6627	0.6645	0.6663	0.6687	0.6701	0.6721	0.6745	0.678	0.6808	0.6847	0.6874
OD 600
Time[h]	0	0.412778	0.825556	1.23833	1.65083	2.06333	2.47667	2.64	3.0525	3.465	3.87778	4.29056	4.70333	5.11611	5.52889	5.94167	6.35472	6.76778	7.18111	7.59389	8.00722	8.42028	8.83333	9.24639	9.65944	10.0728	10.4858	10.8992	11.3122	11.7253	12.1383	12.5514	12.9647	13.3775	13.7911	14.2042	14.6178	15.0308	15.4439	15.8572	16.2706	16.6839	17.0969	17.5103	17.9236	18.3369	18.75	19.1636	19.5767
NPC	0.0202	0.0433	0.0746	0.1506	0.2629	0.358	0.421	0.4423	0.4805	0.5114	0.5424	0.5759	0.6059	0.6251	0.64	0.6517	0.6619	0.6702	0.6772	0.682	0.6861	0.6917	0.6958	0.7006	0.7039	0.7054	0.707	0.7076	0.7081	0.7094	0.7093	0.7111	0.7108	0.7118	0.7113	0.7123	0.7129	0.7133	0.7146	0.7164	0.7174	0.7177	0.7203	0.7212	0.7227	0.724	0.7251	0.7274	0.7273
	0.0214	0.0437	0.0761	0.1568	0.2691	0.3707	0.4391	0.4607	0.497	0.5274	0.5573	0.5894	0.6186	0.6407	0.657	0.6686	0.678	0.6865	0.6939	0.6998	0.7053	0.7107	0.7145	0.7196	0.7232	0.7252	0.7275	0.7284	0.7295	0.7298	0.7308	0.7319	0.7329	0.7338	0.7343	0.7349	0.7352	0.7367	0.7375	0.7392	0.7403	0.7408	0.7417	0.7433	0.7457	0.7459	0.7478	0.7479	0.7496
	0.0217	0.044	0.0782	0.1594	0.2782	0.3784	0.4504	0.4712	0.5111	0.5451	0.5777	0.608	0.6297	0.646	0.6596	0.6696	0.6793	0.6871	0.6944	0.6999	0.7055	0.7122	0.7173	0.7228	0.7269	0.7303	0.7345	0.7388	0.7423	0.7475	0.7514	0.7558	0.7596	0.7638	0.7676	0.7707	0.7742	0.7799	0.7835	0.7886	0.7933	0.7973	0.8012	0.8063	0.8101	0.8132	0.8178	0.8211	0.8255
comb1	0.0352	0.0422	0.0325	0.009	0.0076	0.0075	0.0073	0.0068	0.0078	0.0131	0.0075	0.0077	0.0082	0.0102	0.0141	0.024	0.0421	0.0794	0.1475	0.2488	0.3442	0.4207	0.4859	0.5227	0.5535	0.5817	0.6067	0.6351	0.6555	0.6705	0.6816	0.6902	0.6968	0.7004	0.7035	0.7076	0.7087	0.7102	0.7119	0.7119	0.7122	0.7114	0.711	0.7105	0.7088	0.7077	0.7076	0.7064	0.7052
	0.0335	0.0433	0.0354	0.011	0.0107	0.0105	0.0101	0.0099	0.01	0.0156	0.0101	0.0104	0.0111	0.0139	0.0188	0.0307	0.0546	0.1042	0.1895	0.3092	0.4281	0.5226	0.5791	0.61	0.6307	0.6412	0.6478	0.6546	0.6615	0.668	0.6741	0.6784	0.6821	0.6832	0.6845	0.6845	0.6838	0.6841	0.6845	0.6827	0.6819	0.6801	0.6781	0.6774	0.6754	0.674	0.6728	0.6728	0.6724
	0.0263	0.0399	0.0273	0.0081	0.0077	0.0075	0.0071	0.0065	0.0068	0.0125	0.0071	0.0075	0.0087	0.0131	0.0204	0.0378	0.069	0.1231	0.2014	0.2989	0.4013	0.4849	0.5451	0.5829	0.608	0.6245	0.6342	0.6387	0.6447	0.6519	0.6584	0.6648	0.6687	0.6732	0.6756	0.6798	0.6807	0.6829	0.685	0.6853	0.6855	0.6848	0.6842	0.685	0.6839	0.6836	0.6824	0.6825	0.6827
comb2	0.029	0.0396	0.0359	0.0133	0.0105	0.0092	0.0086	0.0079	0.0088	0.0141	0.0084	0.0087	0.0091	0.0112	0.0151	0.0247	0.0407	0.077	0.145	0.2417	0.3164	0.3841	0.4373	0.4727	0.5111	0.5512	0.5874	0.6131	0.6339	0.649	0.6611	0.6706	0.6789	0.6822	0.6852	0.6895	0.6904	0.6927	0.6939	0.6935	0.6931	0.6934	0.6926	0.6923	0.6912	0.6912	0.6913	0.6905	0.6907
	0.0273	0.0379	0.0327	0.0112	0.009	0.0081	0.0075	0.0071	0.0071	0.0128	0.0072	0.0079	0.0093	0.0136	0.022	0.0383	0.067	0.1234	0.2063	0.3035	0.3841	0.4501	0.4971	0.5358	0.5677	0.595	0.615	0.6334	0.6475	0.6593	0.6687	0.6741	0.6787	0.6814	0.6845	0.6862	0.6878	0.6892	0.6906	0.6894	0.6884	0.6882	0.6856	0.6844	0.6821	0.6802	0.678	0.6769	0.676
	0.0288	0.0406	0.0323	0.0134	0.0123	0.0115	0.0112	0.0109	0.0106	0.016	0.0109	0.0118	0.0132	0.0186	0.0281	0.0495	0.0931	0.1706	0.2655	0.3378	0.402	0.4549	0.4897	0.5217	0.5537	0.591	0.6176	0.6295	0.6393	0.6484	0.6553	0.6614	0.6661	0.6688	0.6708	0.6751	0.6775	0.681	0.6835	0.682	0.6841	0.6859	0.6858	0.6859	0.6863	0.686	0.6857	0.6862	0.6872
comb3	0.032	0.0431	0.0355	0.0123	0.0102	0.0092	0.009	0.0085	0.0092	0.0145	0.0147	0.0099	0.0112	0.0158	0.025	0.0455	0.079	0.1389	0.2349	0.3588	0.4587	0.5401	0.5799	0.6078	0.6292	0.6475	0.6626	0.6787	0.6891	0.6966	0.7028	0.7081	0.7137	0.7159	0.7176	0.7219	0.7224	0.725	0.7261	0.7252	0.7262	0.7256	0.7254	0.726	0.725	0.725	0.7236	0.7236	0.7228
	0.0341	0.1071	0.0407	0.0155	0.0132	0.0124	0.012	0.0117	0.0112	0.0168	0.0117	0.0123	0.0134	0.017	0.0251	0.0408	0.0724	0.1354	0.2337	0.3503	0.459	0.5415	0.5858	0.6113	0.6218	0.6314	0.6395	0.6489	0.6565	0.6633	0.6686	0.6736	0.6774	0.6798	0.6818	0.6839	0.6861	0.6862	0.6897	0.687	0.6877	0.6872	0.6858	0.6863	0.6849	0.6844	0.6827	0.6823	0.6836
	0.0296	0.1799	0.257	0.376	0.4743	0.5577	0.6194	0.612	0.4983	0.5732	0.5823	0.5632	0.4838	0.4333	0.3983	0.4021	0.43	0.4955	0.5819	0.6476	0.6876	0.7063	0.7315	0.7556	0.7696	0.7801	0.7859	0.792	0.7936	0.8018	0.805	0.8071	0.8134	0.8158	0.8183	0.8207	0.8226	0.824	0.8236	0.8222	0.8222	0.8198	0.8191	0.8178	0.8181	0.8149	0.8131	0.8143	0.8141
comb4	0.0298	0.0389	0.0364	0.0197	0.0189	0.0165	0.0149	0.0137	0.0138	0.0186	0.0185	0.0132	0.0146	0.0193	0.0285	0.0457	0.0795	0.1433	0.2279	0.3089	0.3859	0.4549	0.5026	0.5373	0.5674	0.5943	0.6188	0.6375	0.6495	0.6606	0.6693	0.6749	0.6815	0.6835	0.6862	0.6886	0.6894	0.6888	0.6881	0.686	0.6839	0.6818	0.6796	0.6773	0.6741	0.6723	0.6695	0.6669	0.6634
	0.0291	0.0414	0.0372	0.021	0.0204	0.0187	0.0171	0.016	0.015	0.0198	0.0144	0.0151	0.017	0.023	0.034	0.0563	0.1023	0.1771	0.2635	0.3459	0.4221	0.484	0.5259	0.566	0.5972	0.6186	0.6393	0.6533	0.6643	0.675	0.6821	0.6886	0.6947	0.697	0.7007	0.702	0.7039	0.7037	0.7042	0.7025	0.7013	0.6994	0.697	0.6959	0.6937	0.6912	0.6885	0.6865	0.6843
	0.0275	0.0402	0.0316	0.0198	0.0184	0.016	0.0142	0.0131	0.0119	0.0166	0.0117	0.013	0.0157	0.0239	0.0374	0.0698	0.1303	0.2186	0.3109	0.395	0.4563	0.4982	0.5272	0.5569	0.5835	0.6099	0.63	0.6426	0.6517	0.6612	0.67	0.6754	0.6828	0.6858	0.6892	0.6933	0.6945	0.697	0.6976	0.6958	0.697	0.6953	0.6953	0.6954	0.6941	0.6923	0.6909	0.6896	0.6897
comb5	0.0293	0.0396	0.0522	0.0589	0.0577	0.0319	0.0187	0.0167	0.015	0.0198	0.0197	0.014	0.0146	0.0167	0.0199	0.0284	0.0427	0.0678	0.1086	0.1693	0.2472	0.3216	0.3889	0.442	0.4717	0.4938	0.518	0.5465	0.5701	0.5923	0.6101	0.6219	0.6329	0.6381	0.6424	0.6459	0.6464	0.6486	0.6491	0.6491	0.648	0.647	0.6455	0.6448	0.6427	0.6411	0.6396	0.6376	0.6362
	0.0294	0.0422	0.0524	0.0585	0.0539	0.0305	0.019	0.0174	0.0154	0.0197	0.0145	0.015	0.0154	0.0175	0.0216	0.0307	0.0473	0.0796	0.1369	0.2171	0.2975	0.3725	0.4313	0.4705	0.4973	0.5213	0.5422	0.5659	0.5829	0.5961	0.6071	0.6151	0.6218	0.6257	0.6295	0.6314	0.633	0.634	0.6357	0.6348	0.6345	0.6336	0.6326	0.6321	0.6302	0.6284	0.6267	0.6248	0.6245
	0.0279	0.0409	0.0496	0.0606	0.0598	0.0425	0.0265	0.0232	0.0185	0.0223	0.0165	0.0171	0.0172	0.0199	0.0252	0.0383	0.0638	0.1121	0.1855	0.2746	0.353	0.4225	0.4642	0.4971	0.5234	0.5488	0.5723	0.5877	0.6009	0.6123	0.6215	0.6288	0.6342	0.6392	0.6431	0.6484	0.6498	0.653	0.6531	0.653	0.6549	0.6547	0.6549	0.6557	0.6549	0.6561	0.6551	0.6556	0.6578
comb6	0.0287	0.0443	0.0606	0.0704	0.0755	0.0578	0.0388	0.0341	0.0244	0.0251	0.0233	0.0168	0.0171	0.0197	0.0237	0.0333	0.0518	0.086	0.1373	0.1994	0.2722	0.3448	0.4106	0.454	0.4856	0.5104	0.5323	0.5518	0.5705	0.5864	0.5983	0.6055	0.6126	0.616	0.6188	0.6214	0.6224	0.6236	0.6238	0.6231	0.6218	0.6217	0.6209	0.6204	0.6185	0.6184	0.6188	0.6187	0.619
	0.0297	0.0443	0.0586	0.0696	0.0738	0.0512	0.0331	0.029	0.0225	0.0247	0.0178	0.017	0.017	0.0188	0.0223	0.0308	0.0474	0.078	0.128	0.1979	0.2731	0.3526	0.4225	0.4656	0.4976	0.5248	0.5505	0.5733	0.592	0.6077	0.6207	0.6315	0.6407	0.6456	0.6501	0.6544	0.6577	0.6593	0.6603	0.6603	0.66	0.6603	0.6599	0.6608	0.6601	0.6598	0.6597	0.6608	0.6597
	0.0275	0.0809	0.0581	0.0717	0.0781	0.0576	0.0395	0.0353	0.0261	0.0263	0.0185	0.0182	0.0184	0.0204	0.0248	0.0353	0.0543	0.0898	0.1423	0.2105	0.2776	0.3529	0.4145	0.4569	0.4928	0.5201	0.5454	0.5635	0.5785	0.5886	0.597	0.6064	0.6117	0.6187	0.624	0.6294	0.6339	0.6354	0.6367	0.6387	0.6408	0.6419	0.643	0.6438	0.6444	0.6473	0.6476	0.647	0.6501
comb7	0.0246	0.0389	0.0515	0.0714	0.0807	0.0663	0.043	0.0362	0.0265	0.0284	0.0271	0.0207	0.0206	0.0227	0.0253	0.0333	0.0481	0.0771	0.1248	0.189	0.2583	0.3315	0.397	0.4473	0.4808	0.5074	0.5309	0.5522	0.5659	0.5785	0.5853	0.5896	0.5953	0.5988	0.6023	0.6061	0.6085	0.6096	0.6117	0.6108	0.611	0.6122	0.6134	0.6136	0.6142	0.6139	0.6125	0.6155	0.6156
	0.0283	0.043	0.056	0.0738	0.0793	0.0601	0.0378	0.0334	0.0266	0.03	0.0236	0.024	0.0253	0.0297	0.0382	0.0549	0.0855	0.1312	0.1943	0.2696	0.3448	0.4134	0.4587	0.4901	0.512	0.5312	0.5449	0.5563	0.5677	0.5757	0.5822	0.5873	0.5914	0.5937	0.5963	0.5978	0.6001	0.6003	0.6015	0.6004	0.6006	0.6005	0.599	0.5995	0.5985	0.5975	0.5972	0.5972	0.5987
	0.0265	0.0413	0.0514	0.0646	0.0702	0.0554	0.0381	0.0336	0.0265	0.0293	0.0227	0.0229	0.0238	0.0262	0.0323	0.0454	0.0699	0.1128	0.1729	0.2471	0.324	0.3945	0.4548	0.489	0.5197	0.5451	0.5673	0.586	0.599	0.6097	0.6178	0.6259	0.6318	0.6386	0.643	0.6494	0.6523	0.6568	0.6611	0.6658	0.6679	0.6716	0.6746	0.6775	0.6798	0.6825	0.6852	0.6875	0.6901
comb8	0.026	0.0401	0.0545	0.0578	0.0603	0.0322	0.02	0.0168	0.0136	0.0174	0.0161	0.0103	0.0105	0.0126	0.0156	0.0238	0.0385	0.0608	0.1011	0.1679	0.2462	0.3179	0.3903	0.4419	0.4754	0.5043	0.5391	0.5703	0.5959	0.6165	0.6311	0.6414	0.6515	0.6596	0.6683	0.676	0.6815	0.6856	0.6894	0.6926	0.6952	0.6976	0.699	0.7021	0.7027	0.7046	0.7068	0.7078	0.7091
	0.0298	0.0424	0.0589	0.0649	0.0709	0.047	0.0316	0.0277	0.0216	0.0224	0.0148	0.0143	0.0141	0.0152	0.0167	0.0217	0.0309	0.0521	0.0937	0.1658	0.2573	0.3443	0.4214	0.4762	0.5106	0.5384	0.5625	0.5834	0.598	0.6098	0.6174	0.6246	0.6321	0.6353	0.6396	0.6428	0.6459	0.648	0.649	0.6498	0.6504	0.6495	0.6491	0.6495	0.6496	0.6488	0.6491	0.6501	0.6469
	0.0266	0.0417	0.0546	0.0572	0.0597	0.0339	0.0222	0.0191	0.0152	0.0186	0.0122	0.0123	0.0124	0.0137	0.0163	0.0237	0.0353	0.0622	0.1085	0.1814	0.2602	0.3313	0.3969	0.4397	0.4699	0.504	0.5358	0.563	0.5875	0.6043	0.6181	0.6287	0.6374	0.6451	0.6508	0.6548	0.6588	0.6621	0.6644	0.6661	0.6683	0.669	0.6687	0.6704	0.6709	0.6697	0.6694	0.6682	0.6674
comb9	0.0279	0.1186	0.1367	0.1445	0.1276	0.1052	0.0886	0.0728	0.0674	0.0692	0.0451	0.0281	0.0254	0.0273	0.0313	0.0423	0.0668	0.114	0.1856	0.2768	0.3646	0.4356	0.4893	0.516	0.5428	0.5681	0.5888	0.6033	0.6163	0.6284	0.635	0.6428	0.6459	0.6486	0.6501	0.6529	0.6545	0.6555	0.6561	0.6561	0.6558	0.656	0.6533	0.6532	0.6524	0.6506	0.651	0.6518	0.6498
	0.0286	0.043	0.0554	0.0635	0.0578	0.0407	0.0281	0.0254	0.0233	0.0271	0.026	0.0199	0.0204	0.0234	0.0283	0.0398	0.06	0.0961	0.1532	0.2405	0.3394	0.4273	0.4885	0.5273	0.5568	0.5777	0.5949	0.6094	0.6212	0.6329	0.6417	0.6484	0.6535	0.6586	0.6615	0.6655	0.6685	0.6714	0.6732	0.6739	0.6758	0.679	0.6794	0.6803	0.6809	0.6809	0.6819	0.683	0.683
	0.0233	0.0363	0.047	0.0557	0.0506	0.0334	0.0215	0.0186	0.0168	0.0208	0.0204	0.014	0.0143	0.0156	0.0178	0.0237	0.0352	0.0602	0.1072	0.1786	0.2603	0.3374	0.4048	0.4534	0.4945	0.531	0.5619	0.5889	0.6067	0.6212	0.6325	0.6418	0.649	0.6539	0.6562	0.6589	0.6592	0.6605	0.6608	0.6605	0.6601	0.6592	0.6588	0.6572	0.6561	0.6554	0.6547	0.6532	0.652
comb10	0.0273	0.0416	0.0565	0.0787	0.0918	0.0701	0.0443	0.039	0.0332	0.0292	0.0259	0.0259	0.0255	0.0257	0.0278	0.0337	0.046	0.0697	0.1085	0.165	0.2279	0.2876	0.3545	0.3969	0.431	0.4637	0.4988	0.5282	0.551	0.5696	0.5832	0.5942	0.6044	0.6131	0.6213	0.6255	0.6313	0.6351	0.6401	0.6451	0.6489	0.652	0.6552	0.6609	0.6647	0.6693	0.6739	0.6786	0.6824
	0.0288	0.0438	0.0603	0.0895	0.1042	0.0838	0.0533	0.0484	0.0391	0.0341	0.0317	0.0305	0.0292	0.0289	0.0303	0.0337	0.0415	0.0575	0.0885	0.131	0.1865	0.2457	0.3099	0.3659	0.4097	0.4485	0.4786	0.5119	0.5357	0.5561	0.5699	0.5815	0.59	0.5984	0.6052	0.6104	0.6143	0.6186	0.6212	0.623	0.6242	0.6259	0.6273	0.6277	0.6282	0.63	0.6306	0.6314	0.6319
	0.0267	0.042	0.0575	0.0855	0.1053	0.086	0.0519	0.0472	0.0391	0.0356	0.0328	0.0322	0.032	0.0344	0.0412	0.054	0.0786	0.1188	0.1775	0.2475	0.3226	0.3985	0.4577	0.4909	0.5191	0.5431	0.5635	0.5791	0.5903	0.598	0.6289	0.6486	0.6577	0.665	0.6718	0.6747	0.6769	0.6778	0.6809	0.6799	0.6797	0.6806	0.6808	0.6776	0.6744	0.666	0.6346	0.6338	0.6331
comb11	0.0272	0.0384	0.0331	0.0144	0.0123	0.0116	0.0118	0.009	0.011	0.0162	0.0161	0.0127	0.013	0.0152	0.0191	0.0297	0.0511	0.0962	0.1898	0.3203	0.4474	0.5373	0.5872	0.6189	0.6389	0.6489	0.6592	0.6642	0.6685	0.6725	0.6757	0.6797	0.6822	0.6858	0.689	0.6926	0.6947	0.6969	0.698	0.6986	0.6988	0.6989	0.6981	0.6978	0.6976	0.6973	0.6994	0.6998	0.7
	0.0276	0.1646	0.2246	0.2696	0.3188	0.367	0.3911	0.3476	0.3366	0.3729	0.3834	0.4001	0.4017	0.405	0.4178	0.4378	0.4691	0.5345	0.6214	0.729	0.8206	0.8238	0.8762	0.8907	0.888	0.8928	0.9042	0.9004	0.895	0.9059	0.8985	0.9204	0.9345	0.9239	0.9156	0.9107	0.9013	0.9116	0.9189	0.9294	0.9543	0.9907	1.0201	1.043	1.0707	1.0842	1.0898	1.0954	1.0892
	0.0306	0.0425	0.0405	0.0145	0.0121	0.0107	0.0103	0.0098	0.0103	0.0156	0.0155	0.0096	0.0102	0.0121	0.0161	0.0255	0.0421	0.0776	0.1468	0.246	0.3502	0.4517	0.5281	0.5806	0.6177	0.6398	0.6565	0.6704	0.6825	0.6925	0.6996	0.7056	0.7109	0.7156	0.7211	0.7248	0.7282	0.7308	0.7331	0.7354	0.7363	0.7365	0.7378	0.7381	0.7387	0.7404	0.7417	0.7428	0.7443
comb12	0.0286	0.0389	0.0355	0.0136	0.0116	0.0111	0.0116	0.0094	0.0118	0.017	0.0167	0.0133	0.0137	0.0161	0.0207	0.0321	0.0559	0.1077	0.1985	0.307	0.3967	0.4746	0.521	0.5534	0.5815	0.6026	0.6154	0.622	0.6293	0.6368	0.6406	0.6438	0.647	0.6494	0.6496	0.6517	0.6521	0.6534	0.6566	0.6553	0.6549	0.6545	0.6533	0.6537	0.6532	0.6525	0.6527	0.6528	0.6513
	0.0256	0.1551	0.1748	0.1405	0.1217	0.1103	0.094	0.0609	0.0642	0.0685	0.0617	0.0549	0.0483	0.0469	0.0495	0.0592	0.0807	0.131	0.2104	0.3128	0.3955	0.4593	0.5164	0.5547	0.5847	0.6106	0.6302	0.6454	0.6572	0.6684	0.6762	0.681	0.6864	0.6921	0.6944	0.6989	0.7018	0.7059	0.7091	0.7101	0.7128	0.7144	0.7161	0.7174	0.7185	0.7195	0.7206	0.7212	0.7241
	0.0298	0.0427	0.0409	0.0128	0.0095	0.0088	0.0088	0.0084	0.0094	0.0146	0.0148	0.009	0.01	0.0128	0.0189	0.0316	0.0532	0.1049	0.1864	0.2959	0.3944	0.47	0.5255	0.5627	0.5976	0.6249	0.6474	0.6667	0.6807	0.6938	0.7019	0.7054	0.7091	0.7116	0.7136	0.7156	0.7156	0.7166	0.7158	0.7142	0.7138	0.7125	0.7113	0.7096	0.7092	0.709	0.708	0.7066	0.7068
comb13	0.028	0.2164	0.1821	0.1575	0.1508	0.1505	0.144	0.1058	0.1305	0.1214	0.1034	0.0881	0.0785	0.0792	0.0825	0.0952	0.123	0.1913	0.2849	0.3737	0.4524	0.5227	0.5645	0.5792	0.593	0.615	0.6323	0.6445	0.6532	0.6614	0.6663	0.6713	0.6767	0.6796	0.6824	0.687	0.6886	0.6915	0.6935	0.6943	0.6941	0.6954	0.6953	0.696	0.6962	0.6963	0.6971	0.6986	0.6993
	0.0283	0.0413	0.0403	0.0189	0.0172	0.016	0.0149	0.0142	0.0154	0.0204	0.0199	0.0134	0.0142	0.0174	0.0242	0.0407	0.0716	0.1356	0.2445	0.3734	0.4736	0.5524	0.6031	0.629	0.6468	0.6525	0.6564	0.6628	0.668	0.6772	0.6836	0.689	0.6936	0.6983	0.7004	0.7034	0.7056	0.7086	0.7108	0.7112	0.7121	0.7115	0.7139	0.7124	0.7127	0.7121	0.7124	0.7114	0.7126
	0.025	0.0359	0.034	0.0146	0.012	0.0106	0.0099	0.009	0.01	0.0148	0.0149	0.0079	0.0084	0.01	0.0133	0.0213	0.037	0.076	0.1436	0.231	0.3015	0.3658	0.4135	0.4499	0.4903	0.5328	0.5665	0.5933	0.6112	0.6246	0.6334	0.6365	0.64	0.6426	0.6445	0.6454	0.6453	0.6461	0.6457	0.6449	0.6446	0.6445	0.6427	0.6409	0.6406	0.6393	0.6391	0.6377	0.6379
comb14	0.0285	0.1219	0.1201	0.09	0.0712	0.0719	0.0661	0.0526	0.0552	0.045	0.0215	0.0186	0.0184	0.0205	0.0251	0.0381	0.0668	0.1271	0.2264	0.3451	0.4449	0.5238	0.5697	0.5991	0.6254	0.6445	0.6577	0.6658	0.6744	0.684	0.69	0.6942	0.6983	0.7015	0.7029	0.7057	0.7057	0.7082	0.7104	0.7102	0.7104	0.71	0.7088	0.7096	0.7079	0.7077	0.7065	0.7062	0.7049
	0.0282	0.042	0.0421	0.0187	0.0168	0.0161	0.0151	0.0143	0.0156	0.0204	0.0199	0.0138	0.0152	0.0206	0.0312	0.0538	0.1012	0.1838	0.2927	0.3853	0.4621	0.5273	0.5649	0.5963	0.6211	0.6398	0.6543	0.667	0.6766	0.6848	0.6888	0.6909	0.6929	0.6955	0.6956	0.6969	0.698	0.6997	0.7005	0.6996	0.7004	0.7016	0.7008	0.7012	0.6998	0.6999	0.6999	0.7006	0.7004
	0.0252	0.0388	0.0375	0.0152	0.0126	0.0113	0.0105	0.0097	0.0106	0.0155	0.0152	0.0086	0.0092	0.012	0.0174	0.031	0.058	0.1166	0.2116	0.3327	0.4297	0.4997	0.5418	0.566	0.5861	0.6012	0.6147	0.6264	0.6356	0.6433	0.6491	0.6498	0.6511	0.6514	0.652	0.6511	0.6498	0.6495	0.6493	0.6477	0.6466	0.645	0.6435	0.6425	0.6404	0.6396	0.6383	0.6368	0.6368
comb15	0.0252	0.096	0.0688	0.0371	0.0209	0.0201	0.0208	0.0168	0.0161	0.0204	0.0198	0.0181	0.0187	0.0219	0.0288	0.0429	0.0744	0.1357	0.2271	0.305	0.3728	0.432	0.4627	0.4963	0.5349	0.5704	0.5997	0.6187	0.6325	0.6411	0.6459	0.6519	0.6567	0.6609	0.6653	0.6695	0.6749	0.676	0.679	0.6796	0.6824	0.6837	0.6854	0.6875	0.6887	0.691	0.694	0.6947	0.6967
	0.0306	0.0435	0.0393	0.0203	0.0172	0.016	0.0152	0.0142	0.0156	0.0205	0.02	0.0134	0.014	0.0169	0.0233	0.0363	0.0646	0.1226	0.2193	0.3229	0.4025	0.4693	0.5038	0.5302	0.5564	0.5793	0.6003	0.6168	0.6299	0.6396	0.6443	0.647	0.6505	0.6521	0.653	0.6567	0.6587	0.6608	0.6627	0.6645	0.6663	0.6687	0.6701	0.6721	0.6745	0.678	0.6808	0.6847	0.6874
	0.0239	0.0355	0.0314	0.0149	0.0119	0.0106	0.01	0.0093	0.0109	0.0155	0.0151	0.0088	0.0098	0.013	0.0197	0.0358	0.0664	0.1305	0.2216	0.3082	0.3825	0.4475	0.4879	0.5182	0.5448	0.5704	0.5904	0.6047	0.6149	0.6243	0.6311	0.6364	0.642	0.6449	0.6473	0.6515	0.654	0.6574	0.6602	0.6617	0.6638	0.6644	0.6653	0.6677	0.669	0.6708	0.6749	0.6761	0.6791
[truncated: 2 more columns]

## Sheet: Fig.2c
Figure 2c
OD 600(median)
Time[h]	0	0.413056	0.604722	1.01833	1.43167	1.84556	2.25917	2.67194	3.08472	3.49833	3.91111	4.32389	4.73667	5.14917	5.56194	5.975	6.3875	6.80056	7.21389	7.62667	8.03944	8.45222	8.86528	9.27806	9.69111	10.1039	10.5167	10.9297	11.3422	11.7553	12.1686	12.5825	12.9958	13.4092	13.8222	14.2356	14.6489	15.0619	15.4756	15.8889	16.3019	16.7156	17.1289	17.5422	17.9553	18.3686	18.7819	19.1953	19.6086
NPC	0.0429	0.059	0.0757	0.1498	0.2635	0.3679	0.4321	0.4666	0.4834	0.4987	0.5294	0.5779	0.6151	0.6354	0.6547	0.6751	0.6861	0.6935	0.6994	0.7041	0.7087	0.7128	0.7185	0.7232	0.726	0.7276	0.7287	0.7286	0.7289	0.7297	0.731	0.7332	0.7352	0.7365	0.7381	0.7393	0.7424	0.7449	0.7465	0.7485	0.7518	0.753	0.7542	0.7546	0.7553	0.7563	0.757	0.7571	0.7564
comb1	0.0485	0.0526	0.0564	0.0173	0.0142	0.0142	0.0142	0.0148	0.0159	0.0168	0.0173	0.0179	0.0182	0.0184	0.0197	0.0226	0.0302	0.0448	0.0793	0.1379	0.2059	0.243	0.2498	0.2287	0.2131	0.2106	0.2165	0.2282	0.248	0.272	0.2933	0.3202	0.3439	0.368	0.3756	0.3869	0.3964	0.4058	0.4139	0.4202	0.426	0.4304	0.4331	0.4354	0.4365	0.4377	0.4384	0.4388	0.4395
comb2	0.0477	0.0515	0.0554	0.0202	0.0169	0.0145	0.0141	0.0148	0.016	0.0167	0.0169	0.0175	0.0178	0.0185	0.0202	0.0236	0.0309	0.0466	0.0801	0.1295	0.1693	0.1651	0.1497	0.1365	0.1383	0.1518	0.1754	0.2063	0.2352	0.2691	0.2925	0.3146	0.337	0.3588	0.3698	0.3792	0.3888	0.4016	0.4122	0.4197	0.4279	0.4359	0.4416	0.4464	0.4507	0.4552	0.4577	0.4606	0.4633
comb3	0.0458	0.0529	0.0577	0.0191	0.0141	0.0141	0.0143	0.0146	0.0156	0.0164	0.0167	0.0169	0.0174	0.0182	0.02	0.0246	0.0314	0.0479	0.0823	0.1411	0.2124	0.2303	0.2186	0.199	0.1877	0.1906	0.2	0.2148	0.2374	0.2622	0.2832	0.3021	0.3184	0.3288	0.3454	0.3644	0.3759	0.3836	0.3905	0.3956	0.3981	0.3993	0.3993	0.3991	0.3986	0.3977	0.3978	0.3975	0.3962
comb4	0.0377	0.0461	0.0501	0.0205	0.0173	0.0162	0.0149	0.0145	0.0147	0.0152	0.0156	0.0167	0.0184	0.0224	0.028	0.0427	0.0717	0.1225	0.1929	0.262	0.3216	0.3647	0.3854	0.4037	0.4242	0.4505	0.4878	0.5281	0.5637	0.5892	0.6034	0.6134	0.6187	0.6245	0.6274	0.6259	0.6237	0.622	0.6204	0.6161	0.6128	0.6088	0.6057	0.6008	0.5965	0.5948	0.5926	0.594	0.5914
comb5	0.0381	0.0549	0.0648	0.0873	0.0954	0.0623	0.0304	0.0215	0.0203	0.02	0.0198	0.0199	0.0196	0.0202	0.0207	0.0227	0.027	0.0351	0.0507	0.0782	0.1194	0.167	0.2104	0.2412	0.2656	0.2792	0.2841	0.2928	0.3022	0.3153	0.322	0.3315	0.345	0.3581	0.3648	0.3663	0.3681	0.3672	0.369	0.3679	0.3672	0.3666	0.3656	0.3659	0.3643	0.3637	0.3634	0.3623	0.3608
comb6	0.0353	0.0547	0.0667	0.0873	0.0984	0.0689	0.0321	0.0225	0.0207	0.0196	0.0185	0.0181	0.018	0.0184	0.0194	0.0229	0.0315	0.0487	0.0687	0.0875	0.0885	0.1168	0.1411	0.1674	0.2006	0.2404	0.2686	0.2828	0.3042	0.325	0.3385	0.3424	0.3473	0.3532	0.3591	0.362	0.3654	0.3652	0.3656	0.3659	0.3667	0.367	0.3659	0.3669	0.3661	0.3658	0.365	0.3662	0.3655
comb7	0.0476	0.0596	0.0742	0.1349	0.1365	0.1051	0.099	0.1012	0.0932	0.1042	0.0997	0.1011	0.1025	0.1003	0.1046	0.1238	0.1264	0.1318	0.1539	0.177	0.2043	0.2413	0.2822	0.342	0.3922	0.4096	0.4337	0.447	0.4555	0.4725	0.4832	0.4905	0.4895	0.4939	0.5033	0.5046	0.509	0.5112	0.5118	0.5114	0.5087	0.5113	0.5147	0.5191	0.5243	0.5295	0.5315	0.5397	0.554
comb8	0.0478	0.0565	0.0675	0.1004	0.1139	0.0824	0.0491	0.0235	0.0197	0.0185	0.0185	0.0185	0.0185	0.0186	0.019	0.0201	0.0229	0.0291	0.042	0.0677	0.1053	0.1481	0.191	0.2283	0.2633	0.3013	0.3247	0.3409	0.3621	0.3856	0.4019	0.4177	0.4311	0.4411	0.4486	0.4561	0.4607	0.4655	0.4706	0.4742	0.4752	0.4768	0.4776	0.4783	0.4783	0.4788	0.4788	0.4787	0.4801
comb9	0.0467	0.1115	0.1275	0.1612	0.17	0.1494	0.1349	0.126	0.1253	0.1375	0.1395	0.1552	0.1623	0.1681	0.1674	0.179	0.1837	0.194	0.2108	0.231	0.259	0.3084	0.3644	0.4317	0.4501	0.4195	0.401	0.3957	0.3979	0.4079	0.432	0.4499	0.4586	0.4691	0.4783	0.4813	0.5021	0.4977	0.5004	0.4989	0.495	0.4931	0.4908	0.4938	0.4934	0.4944	0.499	0.5082	0.517
comb10	0.0461	0.0613	0.067	0.1102	0.1332	0.0985	0.0681	0.0527	0.0441	0.0403	0.0377	0.0353	0.0337	0.0323	0.0312	0.0304	0.0304	0.031	0.0333	0.0385	0.0473	0.0656	0.0975	0.1426	0.1983	0.2554	0.3115	0.3567	0.3855	0.4046	0.418	0.4301	0.4375	0.4585	0.4759	0.489	0.4976	0.5041	0.5107	0.5147	0.5184	0.5218	0.5237	0.5262	0.527	0.5274	0.5272	0.5281	0.5283
comb11	0.0378	0.0777	0.0626	0.0252	0.017	0.0148	0.0147	0.0152	0.0159	0.0166	0.017	0.0174	0.0177	0.0183	0.0197	0.0229	0.0296	0.0445	0.0783	0.1369	0.1813	0.1987	0.195	0.1847	0.1826	0.1966	0.2253	0.2559	0.29	0.3139	0.3365	0.3505	0.3578	0.3567	0.3667	0.376	0.3874	0.3973	0.404	0.4075	0.411	0.4129	0.4115	0.4117	0.4111	0.4106	0.4099	0.4093	0.4084
comb12	0.0402	0.0922	0.0681	0.028	0.0211	0.0185	0.0172	0.0172	0.018	0.0181	0.0182	0.0186	0.0189	0.0197	0.0218	0.0279	0.0372	0.0567	0.0985	0.1575	0.2046	0.2163	0.2112	0.2042	0.2122	0.2279	0.2436	0.2694	0.298	0.3232	0.3416	0.3527	0.3677	0.3832	0.395	0.4064	0.4148	0.4224	0.4275	0.431	0.434	0.4366	0.4379	0.4398	0.4407	0.4422	0.4428	0.4442	0.4451
comb13	0.0459	0.0881	0.1038	0.0916	0.0852	0.0887	0.0994	0.0984	0.1038	0.1187	0.1204	0.1329	0.1381	0.146	0.1403	0.156	0.1658	0.1902	0.2369	0.3011	0.3497	0.3391	0.3244	0.3334	0.2916	0.2777	0.2952	0.3347	0.365	0.3971	0.4278	0.4494	0.4655	0.4776	0.4918	0.4997	0.5109	0.5069	0.5319	0.5343	0.5427	0.5464	0.5493	0.5564	0.5619	0.5697	0.5727	0.5804	0.5813
comb14	0.0478	0.0544	0.058	0.0298	0.0221	0.0199	0.0186	0.0183	0.0188	0.0191	0.0192	0.0194	0.0197	0.0199	0.0204	0.0252	0.0332	0.0518	0.0879	0.1426	0.1928	0.2086	0.2224	0.2063	0.2011	0.2087	0.2338	0.2655	0.2947	0.3242	0.3563	0.3815	0.3998	0.4182	0.4321	0.4421	0.4515	0.4601	0.4672	0.4713	0.4755	0.479	0.4826	0.4832	0.4837	0.4843	0.4838	0.4832	0.4816
comb15	0.0328	0.0776	0.0578	0.0255	0.0168	0.0148	0.0142	0.0142	0.0145	0.0148	0.0148	0.015	0.0156	0.0163	0.0184	0.0238	0.0332	0.0569	0.099	0.1562	0.215	0.2307	0.2246	0.2202	0.2268	0.2349	0.2523	0.2669	0.2942	0.3175	0.3341	0.3399	0.3427	0.3443	0.346	0.3476	0.3496	0.351	0.35	0.35	0.3469	0.3465	0.3462	0.3447	0.3434	0.3423	0.3418	0.3406	0.3396
OD 600
Time[h]	0	0.413056	0.604722	1.01833	1.43167	1.84556	2.25917	2.67194	3.08472	3.49833	3.91111	4.32389	4.73667	5.14917	5.56194	5.975	6.3875	6.80056	7.21389	7.62667	8.03944	8.45222	8.86528	9.27806	9.69111	10.1039	10.5167	10.9297	11.3422	11.7553	12.1686	12.5825	12.9958	13.4092	13.8222	14.2356	14.6489	15.0619	15.4756	15.8889	16.3019	16.7156	17.1289	17.5422	17.9553	18.3686	18.7819	19.1953	19.6086
NPC	0.0429	0.0925	0.1047	0.1514	0.2696	0.3748	0.4422	0.4802	0.4936	0.5135	0.5425	0.5849	0.6207	0.6468	0.6627	0.6794	0.6896	0.6979	0.7068	0.7129	0.7175	0.7224	0.7262	0.7291	0.7319	0.7355	0.739	0.7404	0.7432	0.7473	0.7499	0.7546	0.7585	0.7614	0.7646	0.7679	0.7708	0.7749	0.7767	0.7786	0.7815	0.784	0.7845	0.7863	0.787	0.7887	0.7896	0.7907	0.7907
	0.0422	0.057	0.0726	0.1455	0.2635	0.3679	0.4301	0.4661	0.4834	0.4987	0.5282	0.5779	0.6151	0.6354	0.6547	0.6751	0.6861	0.6935	0.6994	0.7041	0.7087	0.7128	0.7185	0.7232	0.726	0.7276	0.7287	0.7286	0.7289	0.7297	0.731	0.7332	0.7352	0.7365	0.7381	0.7393	0.7424	0.7449	0.7465	0.7485	0.7518	0.753	0.7542	0.7546	0.7553	0.7563	0.757	0.7571	0.7564
	0.0432	0.059	0.0757	0.1498	0.2634	0.3664	0.4321	0.4666	0.4799	0.4951	0.5294	0.5746	0.6066	0.6238	0.6376	0.6576	0.6686	0.6788	0.6873	0.692	0.6964	0.6966	0.7001	0.6992	0.695	0.6951	0.694	0.6919	0.6884	0.6887	0.6925	0.6951	0.7005	0.7022	0.7009	0.7021	0.7078	0.707	0.7082	0.7085	0.7141	0.7145	0.717	0.7198	0.7235	0.7254	0.7263	0.7283	0.7298
comb1	0.0375	0.0519	0.0554	0.0172	0.0142	0.0142	0.0142	0.0148	0.0159	0.0168	0.0173	0.0179	0.0182	0.0184	0.0197	0.0226	0.0302	0.0423	0.0677	0.1106	0.1456	0.1318	0.1069	0.0907	0.0895	0.0965	0.1177	0.1482	0.1888	0.2351	0.2799	0.3171	0.3439	0.368	0.3878	0.3995	0.41	0.4224	0.4381	0.4486	0.4598	0.4696	0.478	0.484	0.4889	0.4934	0.4964	0.4999	0.5022
	0.0496	0.0526	0.0564	0.0173	0.0142	0.0137	0.0139	0.0145	0.0158	0.0164	0.0166	0.0171	0.0172	0.0178	0.019	0.0224	0.0301	0.0448	0.0793	0.1379	0.2059	0.243	0.2498	0.2287	0.2131	0.2106	0.2165	0.2282	0.248	0.272	0.2933	0.3202	0.343	0.3615	0.3756	0.3869	0.3964	0.4058	0.4139	0.4202	0.426	0.4304	0.4331	0.4354	0.4365	0.4377	0.4384	0.4388	0.4395
	0.0485	0.0538	0.0579	0.0267	0.0167	0.0162	0.0164	0.0165	0.0175	0.0182	0.0186	0.0189	0.0193	0.02	0.0218	0.0268	0.0364	0.057	0.1004	0.1714	0.2561	0.3274	0.3582	0.3625	0.3458	0.3272	0.3218	0.3182	0.3203	0.3336	0.3461	0.3588	0.3659	0.3708	0.3747	0.3773	0.3804	0.3833	0.3848	0.3852	0.3851	0.3855	0.385	0.3842	0.3825	0.381	0.3782	0.3769	0.3756
comb2	0.0361	0.0496	0.0526	0.0181	0.0147	0.0128	0.0127	0.0132	0.0144	0.0151	0.0158	0.0161	0.0165	0.017	0.0185	0.0224	0.0293	0.0452	0.0778	0.1295	0.1693	0.1651	0.1497	0.1365	0.1383	0.1518	0.1754	0.2063	0.2352	0.2691	0.2925	0.3201	0.3445	0.3588	0.3698	0.3792	0.3888	0.4016	0.4122	0.4197	0.4279	0.4359	0.4416	0.4464	0.4507	0.4552	0.4577	0.4606	0.4633
	0.0497	0.0515	0.0554	0.0202	0.0169	0.0145	0.0141	0.0148	0.016	0.0167	0.0169	0.0175	0.0178	0.0185	0.0203	0.0249	0.0334	0.0534	0.0944	0.1598	0.2176	0.2423	0.2411	0.221	0.2069	0.2074	0.2215	0.2364	0.2525	0.2748	0.2946	0.3146	0.3333	0.3459	0.3593	0.3715	0.3815	0.3911	0.3976	0.4047	0.411	0.4164	0.4197	0.4221	0.423	0.424	0.424	0.4247	0.4244
	0.0477	0.053	0.0574	0.0255	0.018	0.0165	0.0156	0.0155	0.0166	0.0175	0.0179	0.0182	0.018	0.0189	0.0202	0.0236	0.0309	0.0466	0.0801	0.1238	0.1428	0.1218	0.1011	0.0932	0.0962	0.1062	0.1278	0.1573	0.1971	0.2409	0.28	0.3109	0.337	0.3621	0.3873	0.4145	0.4382	0.4572	0.472	0.4836	0.4932	0.5003	0.5075	0.5131	0.5172	0.52	0.5218	0.5247	0.525
comb3	0.0376	0.0535	0.0577	0.0191	0.0145	0.0144	0.0146	0.0152	0.0165	0.0174	0.018	0.0184	0.0188	0.0191	0.0206	0.0246	0.0314	0.0479	0.0823	0.1411	0.2124	0.2551	0.2662	0.2517	0.2391	0.2347	0.2356	0.2427	0.2519	0.2622	0.284	0.3021	0.3184	0.3288	0.3389	0.3474	0.3556	0.3637	0.3699	0.3732	0.3775	0.3776	0.3814	0.3816	0.3846	0.3842	0.3839	0.3834	0.3792
	0.0458	0.0526	0.056	0.0188	0.0135	0.0134	0.0135	0.0143	0.0155	0.0162	0.0166	0.0169	0.0174	0.0182	0.02	0.0248	0.0334	0.055	0.099	0.1657	0.2207	0.2303	0.2186	0.199	0.1877	0.1906	0.2	0.2148	0.2374	0.2631	0.2832	0.3106	0.3278	0.3428	0.3559	0.3665	0.3759	0.3836	0.3905	0.3956	0.3981	0.3993	0.3993	0.3991	0.3986	0.3977	0.3978	0.3975	0.3962
	0.0478	0.0529	0.0581	0.0197	0.0141	0.0141	0.0143	0.0146	0.0156	0.0164	0.0167	0.0168	0.0171	0.0175	0.0181	0.0207	0.0267	0.037	0.0632	0.1111	0.1521	0.1455	0.1107	0.0926	0.082	0.081	0.0903	0.1063	0.1332	0.1675	0.2105	0.2496	0.289	0.3197	0.3454	0.3644	0.3766	0.3887	0.4039	0.4184	0.4328	0.4441	0.4517	0.4592	0.4651	0.4713	0.4749	0.4783	0.4796
comb4	0.0323	0.0478	0.0513	0.0213	0.019	0.0177	0.0162	0.0161	0.0147	0.0154	0.016	0.0168	0.0188	0.0224	0.028	0.0409	0.0679	0.116	0.1789	0.2446	0.2996	0.3397	0.3547	0.3695	0.3858	0.4146	0.4491	0.491	0.5286	0.5547	0.5733	0.5851	0.5957	0.6037	0.6073	0.6082	0.6076	0.6077	0.6067	0.6036	0.6016	0.5992	0.599	0.5964	0.5946	0.5948	0.5926	0.594	0.5914
	0.0377	0.0447	0.0477	0.0205	0.0161	0.015	0.0137	0.0136	0.014	0.0145	0.0149	0.016	0.0179	0.0217	0.028	0.0427	0.0717	0.1225	0.1929	0.262	0.3216	0.3647	0.3854	0.4037	0.4242	0.4505	0.4878	0.5281	0.5637	0.5892	0.6034	0.6134	0.6187	0.6245	0.6274	0.6259	0.6237	0.622	0.6204	0.6161	0.6128	0.6088	0.6057	0.6008	0.5965	0.5934	0.5919	0.5919	0.591
	0.0428	0.0461	0.0501	0.0199	0.0173	0.0162	0.0149	0.0145	0.0147	0.0152	0.0156	0.0167	0.0184	0.0224	0.0294	0.0436	0.0739	0.1271	0.1992	0.2689	0.3255	0.368	0.3914	0.4081	0.4275	0.4691	0.5134	0.5537	0.5848	0.6041	0.6178	0.6266	0.6335	0.6387	0.6429	0.6412	0.6399	0.6363	0.6316	0.6259	0.6209	0.6159	0.6103	0.6059	0.6044	0.6016	0.6015	0.6022	0.6022
comb5	0.0384	0.0564	0.0657	0.0904	0.0988	0.0654	0.0326	0.0244	0.0232	0.0235	0.0238	0.0241	0.0243	0.0247	0.0257	0.0274	0.0318	0.0409	0.0592	0.0906	0.1355	0.1783	0.2147	0.2434	0.2709	0.2954	0.3046	0.3071	0.311	0.3153	0.3178	0.3191	0.3209	0.3232	0.3248	0.3243	0.3255	0.3273	0.3291	0.3282	0.3291	0.3303	0.3303	0.3307	0.3309	0.3315	0.3322	0.3328	0.3332
	0.0348	0.0496	0.0601	0.083	0.0916	0.0618	0.0288	0.0196	0.0182	0.0178	0.018	0.0181	0.0183	0.0182	0.0185	0.0194	0.022	0.0275	0.0393	0.0604	0.0942	0.131	0.1607	0.1839	0.2133	0.2475	0.276	0.2928	0.3017	0.3108	0.322	0.3315	0.345	0.3581	0.3705	0.3801	0.3896	0.3952	0.3984	0.3991	0.401	0.4016	0.4022	0.4032	0.4039	0.4048	0.4064	0.4078	0.41
	0.0381	0.0549	0.0648	0.0873	0.0954	0.0623	0.0304	0.0215	0.0203	0.02	0.0198	0.0199	0.0196	0.0202	0.0207	0.0227	0.027	0.0351	0.0507	0.0782	0.1194	0.167	0.2104	0.2412	0.2656	0.2792	0.2841	0.2898	0.3022	0.3161	0.3321	0.3473	0.3565	0.3616	0.3648	0.3663	0.3681	0.3672	0.369	0.3679	0.3672	0.3666	0.3656	0.3659	0.3643	0.3637	0.3634	0.3623	0.3608
comb6	0.0328	0.0776	0.0539	0.0238	0.0168	0.0148	0.0142	0.0142	0.0145	0.0148	0.0148	0.015	0.0156	0.0163	0.0184	0.0238	0.0332	0.057	0.099	0.1173	0.1003	0.0848	0.0878	0.1038	0.1308	0.169	0.2139	0.2611	0.2942	0.3175	0.3424	0.3553	0.3662	0.3725	0.3835	0.3948	0.3987	0.4023	0.4022	0.4031	0.3997	0.3995	0.3983	0.3957	0.3955	0.393	0.3903	0.3877	0.3859
	0.0318	0.1075	0.1164	0.0255	0.0154	0.0132	0.0126	0.013	0.0134	0.0138	0.0137	0.0144	0.0143	0.0154	0.0176	0.0229	0.032	0.0565	0.1064	0.1741	0.215	0.2307	0.2246	0.2202	0.2268	0.2453	0.263	0.2832	0.3057	0.325	0.3341	0.3399	0.3427	0.3443	0.346	0.3476	0.3464	0.3462	0.3439	0.34	0.3385	0.3348	0.3316	0.3303	0.3293	0.3277	0.3272	0.3258	0.3258
	0.0353	0.0547	0.0667	0.0873	0.0984	0.0661	0.0332	0.0239	0.022	0.021	0.0201	0.0195	0.0196	0.0202	0.022	0.0258	0.0336	0.0525	0.0789	0.0875	0.0881	0.0998	0.1257	0.1588	0.1976	0.2385	0.2686	0.2819	0.2978	0.3129	0.3281	0.3399	0.3473	0.3532	0.3591	0.362	0.3654	0.3652	0.3656	0.3659	0.3667	0.367	0.3659	0.3669	0.3661	0.3658	0.365	0.3662	0.3655
comb7	0.0378	0.0827	0.0602	0.0243	0.017	0.0148	0.0147	0.0152	0.0159	0.0166	0.017	0.0174	0.0177	0.0183	0.0197	0.0229	0.0296	0.0445	0.0783	0.1369	0.2013	0.2453	0.2545	0.2409	0.2282	0.2251	0.233	0.2413	0.2501	0.2709	0.2875	0.3046	0.3214	0.3376	0.3469	0.3553	0.3625	0.3713	0.3762	0.3816	0.3863	0.3912	0.3941	0.397	0.3989	0.4	0.4011	0.4016	0.4024
	0.0368	0.073	0.0771	0.0252	0.016	0.0137	0.0135	0.0137	0.0149	0.0159	0.0158	0.0165	0.0168	0.017	0.0179	0.0206	0.0273	0.0386	0.0653	0.1146	0.1725	0.1987	0.195	0.1847	0.1826	0.1966	0.2253	0.2559	0.29	0.3215	0.3492	0.369	0.3824	0.3956	0.4093	0.4224	0.4355	0.4477	0.4586	0.4671	0.4744	0.4809	0.4846	0.4883	0.4917	0.4936	0.4948	0.496	0.4976
	0.0441	0.1321	0.1416	0.1785	0.1719	0.1276	0.1225	0.1192	0.1104	0.122	0.1153	0.1218	0.1304	0.1388	0.1349	0.1421	0.1406	0.1492	0.1633	0.177	0.2043	0.2413	0.2822	0.342	0.3922	0.4096	0.4337	0.447	0.4555	0.4725	0.4832	0.4905	0.4895	0.4939	0.5033	0.5046	0.509	0.5112	0.5118	0.5114	0.5087	0.5113	0.5147	0.5191	0.5243	0.5295	0.5315	0.5397	0.554
comb8	0.0402	0.1149	0.0737	0.03	0.0211	0.0185	0.0172	0.0172	0.018	0.0181	0.0182	0.0186	0.0189	0.0197	0.0218	0.0268	0.0357	0.0567	0.0985	0.1575	0.2046	0.2163	0.2112	0.2042	0.2122	0.2284	0.2525	0.2765	0.298	0.3232	0.3416	0.3527	0.3677	0.3832	0.395	0.4064	0.4148	0.4224	0.4275	0.431	0.434	0.4366	0.4379	0.4398	0.4407	0.4422	0.4428	0.4442	0.4451
	0.0445	0.0504	0.0558	0.0261	0.02	0.0175	0.0168	0.0167	0.0175	0.0177	0.0179	0.0182	0.0187	0.0193	0.0216	0.0279	0.0372	0.0604	0.0989	0.1404	0.149	0.1289	0.1174	0.1242	0.143	0.1747	0.2175	0.2694	0.3134	0.3443	0.3736	0.3974	0.4102	0.4199	0.434	0.4494	0.4615	0.4737	0.4824	0.4898	0.4951	0.5	0.5032	0.5058	0.5066	0.5084	0.5091	0.5103	0.5111
	0.0478	0.0562	0.0654	0.0942	0.103	0.075	0.0409	0.0223	0.019	0.0185	0.0185	0.0185	0.0185	0.0186	0.0189	0.0201	0.0229	0.0291	0.042	0.0677	0.1117	0.1666	0.2284	0.2887	0.3381	0.3684	0.3861	0.4049	0.4152	0.4284	0.4406	0.4515	0.4605	0.4682	0.4751	0.4809	0.4845	0.4876	0.4898	0.4916	0.4935	0.4934	0.4941	0.4947	0.494	0.4947	0.4946	0.495	0.4939
comb9	0.0461	0.1475	0.1564	0.1384	0.1263	0.1161	0.1288	0.1305	0.1361	0.1491	0.1555	0.1656	0.1747	0.1846	0.185	0.1933	0.2051	0.2251	0.2651	0.3159	0.3497	0.3391	0.3244	0.3334	0.3467	0.3638	0.3846	0.4443	0.4904	0.5263	0.5486	0.5782	0.5963	0.6133	0.636	0.6592	0.6706	0.686	0.703	0.7177	0.7235	0.7276	0.7413	0.7497	0.7551	0.7602	0.7577	0.7613	0.758
	0.0459	0.0881	0.1038	0.0916	0.0852	0.0887	0.0994	0.0984	0.1038	0.1187	0.1204	0.1329	0.1381	0.146	0.1403	0.156	0.1658	0.1902	0.2369	0.3011	0.3515	0.3714	0.3621	0.3509	0.2916	0.2777	0.2952	0.3347	0.365	0.3971	0.4278	0.4494	0.4655	0.4776	0.4918	0.4997	0.5109	0.5069	0.5319	0.5343	0.5427	0.5464	0.5493	0.5564	0.5619	0.5697	0.5727	0.5804	0.5813
	0.0469	0.1218	0.1353	0.1722	0.1763	0.1542	0.1393	0.1389	0.1416	0.1599	0.1612	0.1831	0.1925	0.2053	0.2032	0.2209	0.2342	0.2523	0.2849	0.3253	0.367	0.4175	0.4579	0.4775	0.4501	0.4195	0.401	0.3957	0.3979	0.4079	0.432	0.4499	0.4586	0.4691	0.4783	0.4813	0.5021	0.4977	0.5004	0.4989	0.495	0.4931	0.4908	0.4938	0.4934	0.4944	0.499	0.5082	0.517
comb10	0.0478	0.0544	0.058	0.0298	0.0225	0.0199	0.0186	0.0183	0.0189	0.0193	0.0192	0.0194	0.0197	0.0199	0.0204	0.0218	0.026	0.0334	0.0495	0.0829	0.1388	0.2086	0.2678	0.2932	0.2851	0.2766	0.2729	0.2806	0.2884	0.3024	0.3165	0.3391	0.3656	0.3794	0.3873	0.3948	0.399	0.4046	0.4089	0.4116	0.4146	0.4167	0.4177	0.4174	0.417	0.4175	0.4168	0.417	0.417
	0.0463	0.0511	0.0559	0.0304	0.0204	0.0188	0.017	0.0164	0.0172	0.0175	0.0178	0.018	0.0181	0.0187	0.0204	0.0252	0.0332	0.0518	0.0879	0.1426	0.1928	0.1974	0.1878	0.1785	0.179	0.2007	0.2303	0.2655	0.3102	0.3368	0.3735	0.3983	0.4198	0.441	0.4579	0.4716	0.4808	0.4891	0.4934	0.4988	0.5018	0.5056	0.5079	0.5099	0.5108	0.512	0.5125	0.5136	0.5142
	0.0461	0.0636	0.067	0.1084	0.1337	0.0985	0.067	0.0527	0.0429	0.0397	0.0377	0.0353	0.0337	0.0323	0.0312	0.0304	0.0301	0.0308	0.0333	0.0385	0.0473	0.0656	0.0975	0.1426	0.1983	0.2554	0.3115	0.3567	0.3855	0.4046	0.418	0.4301	0.4375	0.4585	0.4759	0.4906	0.5033	0.5123	0.5193	0.525	0.5309	0.5355	0.5386	0.542	0.5445	0.5469	0.5487	0.5508	0.5524
comb11	0.0387	0.0777	0.0626	0.0274	0.02	0.0193	0.019	0.0191	0.0197	0.0205	0.0211	0.0218	0.0222	0.0227	0.0243	0.0283	0.0374	0.0554	0.0933	0.1471	0.1813	0.174	0.1556	0.1495	0.1582	0.1825	0.221	0.2601	0.2926	0.3139	0.3365	0.3505	0.3578	0.3567	0.3667	0.376	0.3874	0.3973	0.404	0.4075	0.411	0.4129	0.4115	0.4117	0.4111	0.4106	0.4099	0.4093	0.4084
	0.0378	0.0827	0.0602	0.0243	0.017	0.0148	0.0147	0.0152	0.0159	0.0166	0.017	0.0174	0.0177	0.0183	0.0197	0.0229	0.0296	0.0445	0.0783	0.1369	0.2013	0.2453	0.2545	0.2409	0.2282	0.2251	0.233	0.2413	0.2501	0.2709	0.2875	0.3046	0.3214	0.3376	0.3469	0.3553	0.3625	0.3713	0.3762	0.3816	0.3863	0.3912	0.3941	0.397	0.3989	0.4	0.4011	0.4016	0.4024
	0.0368	0.073	0.0771	0.0252	0.016	0.0137	0.0135	0.0137	0.0149	0.0159	0.0158	0.0165	0.0168	0.017	0.0179	0.0206	0.0273	0.0386	0.0653	0.1146	0.1725	0.1987	0.195	0.1847	0.1826	0.1966	0.2253	0.2559	0.29	0.3215	0.3492	0.369	0.3824	0.3956	0.4093	0.4224	0.4355	0.4477	0.4586	0.4671	0.4744	0.4809	0.4846	0.4883	0.4917	0.4936	0.4948	0.496	0.4976
comb12	0.038	0.0922	0.0681	0.028	0.0216	0.0198	0.0189	0.0189	0.0189	0.0195	0.0198	0.0199	0.0204	0.0213	0.0235	0.0288	0.0379	0.0566	0.0961	0.1577	0.2199	0.2439	0.2389	0.221	0.2155	0.2279	0.2436	0.2669	0.279	0.3036	0.3231	0.3377	0.3535	0.3657	0.3751	0.3844	0.3911	0.3997	0.405	0.4102	0.4142	0.4165	0.4205	0.4214	0.423	0.4237	0.4242	0.4237	0.4242
	0.0402	0.1149	0.0737	0.03	0.0211	0.0185	0.0172	0.0172	0.018	0.0181	0.0182	0.0186	0.0189	0.0197	0.0218	0.0268	0.0357	0.0567	0.0985	0.1575	0.2046	0.2163	0.2112	0.2042	0.2122	0.2284	0.2525	0.2765	0.298	0.3232	0.3416	0.3527	0.3677	0.3832	0.395	0.4064	0.4148	0.4224	0.4275	0.431	0.434	0.4366	0.4379	0.4398	0.4407	0.4422	0.4428	0.4442	0.4451
	0.0445	0.0504	0.0558	0.0261	0.02	0.0175	0.0168	0.0167	0.0175	0.0177	0.0179	0.0182	0.0187	0.0193	0.0216	0.0279	0.0372	0.0604	0.0989	0.1404	0.149	0.1289	0.1174	0.1242	0.143	0.1747	0.2175	0.2694	0.3134	0.3443	0.3736	0.3974	0.4102	0.4199	0.434	0.4494	0.4615	0.4737	0.4824	0.4898	0.4951	0.5	0.5032	0.5058	0.5066	0.5084	0.5091	0.5103	0.5111
comb13	0.0432	0.0555	0.0612	0.0267	0.0208	0.0198	0.0189	0.0189	0.0191	0.0196	0.0198	0.0201	0.0206	0.021	0.0225	0.0267	0.0368	0.0539	0.0923	0.1522	0.2038	0.2072	0.1872	0.1698	0.1705	0.1835	0.2114	0.2476	0.2872	0.3251	0.3625	0.3906	0.4093	0.4226	0.4381	0.452	0.4665	0.4784	0.4869	0.4929	0.4998	0.503	0.5074	0.5105	0.512	0.5134	0.5144	0.5148	0.5158
	0.0461	0.1475	0.1564	0.1384	0.1263	0.1161	0.1288	0.1305	0.1361	0.1491	0.1555	0.1656	0.1747	0.1846	0.185	0.1933	0.2051	0.2251	0.2651	0.3159	0.3497	0.3391	0.3244	0.3334	0.3467	0.3638	0.3846	0.4443	0.4904	0.5263	0.5486	0.5782	0.5963	0.6133	0.636	0.6592	0.6706	0.686	0.703	0.7177	0.7235	0.7276	0.7413	0.7497	0.7551	0.7602	0.7577	0.7613	0.758
	0.0459	0.0881	0.1038	0.0916	0.0852	0.0887	0.0994	0.0984	0.1038	0.1187	0.1204	0.1329	0.1381	0.146	0.1403	0.156	0.1658	0.1902	0.2369	0.3011	0.3515	0.3714	0.3621	0.3509	0.2916	0.2777	0.2952	0.3347	0.365	0.3971	0.4278	0.4494	0.4655	0.4776	0.4918	0.4997	0.5109	0.5069	0.5319	0.5343	0.5427	0.5464	0.5493	0.5564	0.5619	0.5697	0.5727	0.5804	0.5813
comb14	0.0506	0.0802	0.0603	0.0273	0.0221	0.0199	0.0188	0.0186	0.0188	0.0191	0.0195	0.0199	0.0202	0.0207	0.0227	0.0274	0.0368	0.0586	0.1022	0.1652	0.2212	0.2346	0.2224	0.2063	0.2011	0.2087	0.2338	0.2602	0.2947	0.3242	0.3563	0.3815	0.3998	0.4182	0.4321	0.4421	0.4515	0.4601	0.4672	0.4713	0.4755	0.479	0.4826	0.4832	0.4837	0.4843	0.4838	0.4832	0.4816
	0.0478	0.0544	0.058	0.0298	0.0225	0.0199	0.0186	0.0183	0.0189	0.0193	0.0192	0.0194	0.0197	0.0199	0.0204	0.0218	0.026	0.0334	0.0495	0.0829	0.1388	0.2086	0.2678	0.2932	0.2851	0.2766	0.2729	0.2806	0.2884	0.3024	0.3165	0.3391	0.3656	0.3794	0.3873	0.3948	0.399	0.4046	0.4089	0.4116	0.4146	0.4167	0.4177	0.4174	0.417	0.4175	0.4168	0.417	0.417
	0.0463	0.0511	0.0559	0.0304	0.0204	0.0188	0.017	0.0164	0.0172	0.0175	0.0178	0.018	0.0181	0.0187	0.0204	0.0252	0.0332	0.0518	0.0879	0.1426	0.1928	0.1974	0.1878	0.1785	0.179	0.2007	0.2303	0.2655	0.3102	0.3368	0.3735	0.3983	0.4198	0.441	0.4579	0.4716	0.4808	0.4891	0.4934	0.4988	0.5018	0.5056	0.5079	0.5099	0.5108	0.512	0.5125	0.5136	0.5142
comb15	0.0345	0.0757	0.0578	0.0281	0.0208	0.0188	0.018	0.0183	0.0187	0.0191	0.0192	0.0197	0.02	0.0207	0.0228	0.0279	0.0376	0.0569	0.0929	0.1562	0.2199	0.2479	0.2449	0.2328	0.2287	0.2349	0.2523	0.2669	0.2846	0.3078	0.3209	0.3297	0.3371	0.3407	0.3436	0.3474	0.3496	0.351	0.35	0.35	0.3469	0.3465	0.3462	0.3447	0.3434	0.3423	0.3418	0.3406	0.3396
	0.0328	0.0776	0.0539	0.0238	0.0168	0.0148	0.0142	0.0142	0.0145	0.0148	0.0148	0.015	0.0156	0.0163	0.0184	0.0238	0.0332	0.057	0.099	0.1173	0.1003	0.0848	0.0878	0.1038	0.1308	0.169	0.2139	0.2611	0.2942	0.3175	0.3424	0.3553	0.3662	0.3725	0.3835	0.3948	0.3987	0.4023	0.4022	0.4031	0.3997	0.3995	0.3983	0.3957	0.3955	0.393	0.3903	0.3877	0.3859
	0.0318	0.1075	0.1164	0.0255	0.0154	0.0132	0.0126	0.013	0.0134	0.0138	0.0137	0.0144	0.0143	0.0154	0.0176	0.0229	0.032	0.0565	0.1064	0.1741	0.215	0.2307	0.2246	0.2202	0.2268	0.2453	0.263	0.2832	0.3057	0.325	0.3341	0.3399	0.3427	0.3443	0.346	0.3476	0.3464	0.3462	0.3439	0.34	0.3385	0.3348	0.3316	0.3303	0.3293	0.3277	0.3272	0.3258	0.3258

## Sheet: Fig.2d
Figure 2d
OD 600(median)
Time[h]	0	0.413056	0.825833	1.24361	1.65667	2.06972	2.48306	2.89611	3.30917	3.72222	4.13528	4.54833	4.96139	5.375	5.78861	6.2025	6.61639	7.03028	7.44417	7.85806	8.27194	8.68583	9.09972	9.51361	9.9275	10.3414	10.7553	11.1692	11.5831	11.9967	12.4106	12.8244	13.2383	13.6522	14.0661	14.4797	14.8936	15.3075	15.7214	16.1361	16.55	16.9639	17.3775	17.7914	18.2053	18.6192	19.0331	19.4469	19.8608
NPC	0.0344	0.0191	0.0651	0.1852	0.3084	0.4001	0.4674	0.5033	0.521	0.5356	0.5615	0.6127	0.6509	0.6727	0.6914	0.7065	0.7183	0.7296	0.7375	0.7455	0.752	0.7563	0.7601	0.7652	0.7672	0.7687	0.7691	0.7703	0.7702	0.7709	0.7708	0.7732	0.7736	0.7743	0.7747	0.7738	0.7733	0.773	0.7744	0.7747	0.7744	0.7756	0.7766	0.7777	0.7784	0.7809	0.7799	0.7815	0.7822
comb1 (4-phage)	0.0383	0.0146	-0.0025	0.0131	0.0142	0.0127	0.0123	0.0124	0.0124	0.0136	0.0127	0.0132	0.0137	0.0155	0.0158	0.0168	0.0162	0.0162	0.0158	0.0167	0.0177	0.0186	0.0199	0.0234	0.0276	0.0309	0.0344	0.0369	0.0406	0.0465	0.0531	0.0564	0.0488	0.0437	0.039	0.0373	0.0362	0.036	0.034	0.0335	0.0332	0.0333	0.0333	0.0335	0.0332	0.0332	0.0336	0.034	0.0346
comb2 (5-phage)	0.037	0.0138	0.0137	0.0158	0.0148	0.0131	0.0124	0.0119	0.0117	0.0125	0.0117	0.0124	0.0131	0.0152	0.0178	0.0169	0.0155	0.0157	0.0154	0.0156	0.0158	0.0161	0.0163	0.0172	0.0174	0.0173	0.0176	0.0173	0.0175	0.0175	0.0178	0.0182	0.0185	0.0188	0.019	0.0194	0.0188	0.0194	0.0196	0.0196	0.0196	0.0201	0.0204	0.0209	0.0215	0.022	0.0227	0.0236	0.0246
comb3 (5-phage)	0.0372	0.0117	0.0217	0.0144	0.0136	0.0119	0.0111	0.0111	0.011	0.0118	0.011	0.0117	0.0122	0.0136	0.0151	0.0172	0.0149	0.0147	0.0144	0.0147	0.0147	0.0149	0.0149	0.0148	0.0151	0.0152	0.0152	0.0151	0.0154	0.0153	0.0157	0.0161	0.0161	0.0166	0.0168	0.0174	0.0171	0.0174	0.0178	0.0181	0.0185	0.0194	0.0203	0.023	0.0289	0.0359	0.0362	0.0345	0.0328
comb4 (5-phage)	0.0377	0.0154	0.013	0.0174	0.0177	0.0156	0.0145	0.0139	0.0136	0.0142	0.0133	0.0139	0.0139	0.0156	0.0168	0.0174	0.0161	0.0162	0.0159	0.0163	0.0169	0.0171	0.0171	0.0171	0.0172	0.0173	0.0172	0.0172	0.0173	0.0175	0.0177	0.0178	0.0178	0.0183	0.0183	0.0188	0.0188	0.019	0.019	0.019	0.019	0.0191	0.0192	0.0191	0.0195	0.0197	0.02	0.0201	0.0201
comb5 (5-phage)	0.0378	0.0156	0.0008	0.014	0.0143	0.0132	0.0126	0.0123	0.0122	0.0131	0.0124	0.0131	0.0135	0.0155	0.0164	0.0172	0.0184	0.0176	0.0164	0.0165	0.0164	0.0165	0.0167	0.0169	0.0167	0.0171	0.0171	0.0173	0.0174	0.0176	0.0179	0.0182	0.0187	0.0192	0.0194	0.0206	0.0209	0.0222	0.0231	0.0239	0.0243	0.0251	0.0255	0.026	0.0263	0.0261	0.0253	0.0251	0.0248
comb6 (5-phage)	0.0389	0.0189	0.0047	0.0168	0.0166	0.015	0.0142	0.0145	0.0144	0.0156	0.0143	0.0155	0.0169	0.0197	0.0213	0.0186	0.0188	0.0199	0.019	0.0191	0.0193	0.0201	0.0213	0.0225	0.0238	0.0244	0.0268	0.0293	0.033	0.0384	0.0426	0.0518	0.0533	0.0525	0.0465	0.0427	0.049	0.0541	0.0553	0.0505	0.0557	0.0593	0.0597	0.0569	0.0534	0.0462	0.042	0.0419	0.0419
comb7 (5-phage)	0.0457	0.0497	0.0741	0.0997	0.0246	0.019	0.0166	0.0152	0.0152	0.0158	0.0161	0.016	0.0163	0.0171	0.0179	0.021	0.0219	0.0191	0.0191	0.0186	0.0191	0.0196	0.02	0.0205	0.0207	0.0211	0.0218	0.0218	0.0221	0.0224	0.0223	0.0237	0.0242	0.025	0.0256	0.0273	0.0304	0.0368	0.0478	0.0583	0.0553	0.0504	0.047	0.0449	0.0455	0.0477	0.0423	0.042	0.0427
comb8 (5-phage)	0.041	0.0469	0.0547	0.0183	0.0158	0.0156	0.0148	0.0145	0.0144	0.0143	0.0143	0.0146	0.015	0.0161	0.0176	0.019	0.017	0.0162	0.0164	0.0161	0.0165	0.0165	0.0165	0.0167	0.0168	0.017	0.0174	0.0174	0.0174	0.0175	0.0171	0.0183	0.0182	0.0185	0.0184	0.0184	0.0184	0.0186	0.0194	0.0189	0.0188	0.0193	0.0189	0.0196	0.0198	0.0202	0.0198	0.0195	0.0197
comb9 (5-phage)	0.0359	0.1064	0.1038	0.0962	0.0259	0.0189	0.016	0.0138	0.0135	0.0133	0.0131	0.0133	0.014	0.0149	0.0166	0.0199	0.0225	0.0199	0.0178	0.0168	0.0173	0.0178	0.0186	0.0193	0.0199	0.0207	0.0219	0.0222	0.0232	0.024	0.0247	0.0268	0.0284	0.0299	0.0329	0.0376	0.0428	0.0503	0.0609	0.0631	0.0558	0.0357	0.0322	0.0332	0.0354	0.0361	0.0352	0.0342	0.0343
comb10 (6-phage)	0.0439	0.0531	0.0792	0.0473	0.0189	0.0176	0.0164	0.0159	0.0158	0.0164	0.0165	0.0169	0.0174	0.0185	0.0202	0.0217	0.0213	0.0189	0.0186	0.0185	0.0189	0.019	0.0189	0.0192	0.0194	0.0196	0.0201	0.02	0.0203	0.0206	0.0205	0.0223	0.0224	0.0226	0.0223	0.0232	0.025	0.0287	0.0353	0.0442	0.0592	0.0756	0.0747	0.0675	0.064	0.0605	0.0596	0.0609	0.0639
OD 600
Time[h]	0	0.413056	0.825833	1.24361	1.65667	2.06972	2.48306	2.89611	3.30917	3.72222	4.13528	4.54833	4.96139	5.375	5.78861	6.2025	6.61639	7.03028	7.44417	7.85806	8.27194	8.68583	9.09972	9.51361	9.9275	10.3414	10.7553	11.1692	11.5831	11.9967	12.4106	12.8244	13.2383	13.6522	14.0661	14.4797	14.8936	15.3075	15.7214	16.1361	16.55	16.9639	17.3775	17.7914	18.2053	18.6192	19.0331	19.4469	19.8608
NPC	0.0344	0.0199	0.0651	0.1874	0.3126	0.403	0.4703	0.5094	0.5281	0.5492	0.5753	0.6225	0.6612	0.6823	0.699	0.7132	0.7245	0.7341	0.7418	0.749	0.7552	0.7587	0.7623	0.7676	0.7697	0.7711	0.7725	0.7738	0.7743	0.7758	0.7754	0.778	0.7777	0.7784	0.779	0.7788	0.7786	0.779	0.7798	0.7805	0.7812	0.7815	0.7831	0.7844	0.7854	0.786	0.7869	0.7886	0.7892
	0.0345	0.0191	0.0665	0.1852	0.3084	0.4001	0.4674	0.5033	0.521	0.5356	0.5615	0.6127	0.6509	0.6727	0.6914	0.7065	0.7183	0.7296	0.7375	0.7455	0.752	0.7563	0.7601	0.7652	0.7672	0.7687	0.7691	0.7703	0.7702	0.7709	0.7708	0.7732	0.7736	0.7743	0.7747	0.7738	0.7733	0.773	0.7744	0.7747	0.7744	0.7756	0.7766	0.7777	0.7784	0.7809	0.7799	0.7815	0.7822
	0.0296	0.0126	0.057	0.1706	0.2894	0.3746	0.436	0.4697	0.4868	0.5038	0.5282	0.5692	0.606	0.6303	0.6489	0.6654	0.6791	0.6898	0.6975	0.7052	0.711	0.7143	0.7193	0.7241	0.7267	0.7275	0.7285	0.7301	0.7306	0.7321	0.7335	0.7366	0.7366	0.737	0.7378	0.7371	0.7366	0.7364	0.7364	0.7368	0.7361	0.737	0.7378	0.7377	0.7404	0.7418	0.7415	0.7423	0.7429
comb1 (4-phage)	0.0381	0.0146	-0.0055	0.0131	0.0142	0.0127	0.0123	0.0123	0.0123	0.0136	0.0126	0.0132	0.0137	0.0155	0.0158	0.0153	0.0153	0.0156	0.0152	0.0155	0.0155	0.0158	0.0157	0.016	0.0161	0.0162	0.0165	0.0167	0.0169	0.0174	0.0177	0.0179	0.0183	0.0191	0.0198	0.0214	0.0225	0.0257	0.0285	0.031	0.0315	0.0302	0.0286	0.027	0.0255	0.0248	0.0246	0.0242	0.0242
	0.0383	0.0127	-0.0025	0.0127	0.0133	0.0126	0.0122	0.0124	0.0124	0.0134	0.0127	0.0132	0.0134	0.0142	0.0154	0.0172	0.0162	0.0162	0.0158	0.0167	0.0177	0.0186	0.0199	0.0234	0.0276	0.0309	0.0344	0.0369	0.0406	0.0465	0.0531	0.0587	0.059	0.0554	0.0496	0.0438	0.0384	0.0361	0.034	0.0335	0.0332	0.0333	0.0333	0.0335	0.0332	0.0332	0.0336	0.034	0.0346
	0.0393	0.0156	0.0033	0.0138	0.0144	0.0136	0.0129	0.0126	0.0127	0.0139	0.0131	0.0138	0.0144	0.0163	0.0182	0.0168	0.0169	0.0178	0.019	0.0219	0.025	0.0286	0.0325	0.0377	0.0404	0.047	0.0599	0.0702	0.079	0.0835	0.0702	0.0564	0.0488	0.0437	0.039	0.0373	0.0362	0.036	0.0358	0.0367	0.0379	0.0392	0.0383	0.0373	0.0379	0.0386	0.0392	0.0397	0.0409
comb2 (5-phage)	0.0389	0.0143	0.022	0.0167	0.0156	0.0141	0.0134	0.0129	0.0128	0.0138	0.0128	0.0135	0.014	0.0155	0.0178	0.0222	0.0181	0.0171	0.0167	0.017	0.0171	0.0172	0.0172	0.0172	0.0174	0.0173	0.0176	0.0173	0.0175	0.0175	0.0178	0.0182	0.0185	0.0188	0.019	0.0194	0.0188	0.0194	0.0196	0.0196	0.0196	0.0201	0.0204	0.0209	0.0215	0.022	0.0227	0.0236	0.0246
	0.0365	0.0088	0.0108	0.0154	0.0148	0.013	0.0121	0.0116	0.0116	0.0125	0.0117	0.0123	0.013	0.0152	0.0179	0.0169	0.0153	0.0152	0.0151	0.0154	0.0155	0.0156	0.0157	0.0158	0.016	0.016	0.0161	0.0161	0.0162	0.0161	0.0165	0.0169	0.017	0.0174	0.0177	0.0179	0.0174	0.0177	0.0179	0.0178	0.0182	0.0183	0.0186	0.0184	0.0186	0.0186	0.0187	0.0188	0.0189
	0.037	0.0138	0.0137	0.0158	0.0145	0.0131	0.0124	0.0119	0.0117	0.0124	0.0116	0.0124	0.0131	0.0152	0.0174	0.0164	0.0155	0.0157	0.0154	0.0156	0.0158	0.0161	0.0163	0.0173	0.0187	0.0207	0.0228	0.0256	0.0287	0.0326	0.0385	0.0453	0.0576	0.0686	0.0806	0.0804	0.0712	0.0645	0.052	0.0459	0.0422	0.0403	0.0381	0.0386	0.0391	0.0399	0.0415	0.0436	0.0444
comb3 (5-phage)	0.0377	0.0117	0.0217	0.0144	0.0136	0.0127	0.0123	0.0123	0.0123	0.0132	0.0125	0.013	0.0134	0.0148	0.0158	0.0186	0.0166	0.0165	0.0163	0.0169	0.0176	0.0186	0.0196	0.0203	0.0215	0.0226	0.0235	0.0243	0.0257	0.0269	0.0297	0.0336	0.04	0.0511	0.0658	0.0875	0.1083	0.114	0.0977	0.0816	0.067	0.0587	0.0559	0.0566	0.0592	0.063	0.0669	0.0648	0.0565
	0.0372	0.0337	0.0597	0.0425	0.0144	0.0119	0.0111	0.0111	0.011	0.0118	0.011	0.0117	0.0122	0.0136	0.0151	0.0172	0.0149	0.0147	0.0144	0.0147	0.0147	0.0149	0.0149	0.0148	0.0151	0.0152	0.0152	0.0151	0.0154	0.0153	0.0157	0.0161	0.0161	0.0166	0.0168	0.0174	0.0171	0.0174	0.0178	0.0181	0.0185	0.0194	0.0203	0.0211	0.0221	0.0222	0.0228	0.0227	0.0228
	0.0304	0.0054	0.006	0.0079	0.0079	0.0071	0.0065	0.0063	0.0062	0.0072	0.0062	0.0067	0.0072	0.0085	0.0097	0.0109	0.0096	0.0096	0.0093	0.0096	0.0096	0.0097	0.0097	0.0096	0.0098	0.0099	0.0099	0.0097	0.0099	0.0099	0.0102	0.0103	0.0101	0.0107	0.0106	0.0111	0.011	0.0114	0.0118	0.0124	0.0132	0.0153	0.0186	0.023	0.0289	0.0359	0.0362	0.0345	0.0328
comb4 (5-phage)	0.0389	0.0154	0.013	0.0174	0.0177	0.0163	0.0153	0.0149	0.0143	0.015	0.014	0.0145	0.0149	0.0164	0.0184	0.0193	0.0171	0.0171	0.0167	0.0169	0.0169	0.0171	0.0171	0.0171	0.0172	0.0173	0.0172	0.0172	0.0173	0.0175	0.0177	0.0178	0.0178	0.0183	0.0183	0.0188	0.0188	0.019	0.019	0.019	0.019	0.0191	0.0192	0.0191	0.0195	0.0197	0.02	0.0201	0.0201
	0.032	0.0263	0.053	0.0439	0.0201	0.0093	0.0077	0.0068	0.0061	0.0069	0.0063	0.0068	0.0074	0.0089	0.0102	0.0141	0.0114	0.012	0.0129	0.0149	0.0176	0.022	0.0263	0.0316	0.0431	0.0555	0.0713	0.0861	0.0826	0.0603	0.0338	0.0247	0.0218	0.0213	0.0212	0.0217	0.0227	0.0245	0.0259	0.0279	0.0296	0.0302	0.0283	0.0282	0.0286	0.0291	0.0302	0.0312	0.0317
	0.0377	0.0145	0.006	0.0172	0.017	0.0156	0.0145	0.0139	0.0136	0.0142	0.0133	0.0139	0.0139	0.0156	0.0168	0.0174	0.0161	0.0162	0.0159	0.0163	0.0161	0.0165	0.0164	0.0165	0.0165	0.0166	0.0165	0.0164	0.0165	0.0168	0.017	0.0171	0.017	0.0174	0.017	0.0174	0.0175	0.018	0.0181	0.018	0.0179	0.0181	0.0177	0.0181	0.018	0.0181	0.0184	0.0187	0.0189
comb5 (5-phage)	0.0378	0.0164	-0.0024	0.014	0.0145	0.0136	0.0132	0.0133	0.0132	0.0143	0.0133	0.0143	0.0145	0.0162	0.0183	0.0224	0.0184	0.0187	0.0178	0.0181	0.0182	0.0184	0.0178	0.019	0.0192	0.0188	0.0179	0.0178	0.0182	0.0176	0.0179	0.018	0.0179	0.0183	0.0183	0.019	0.0186	0.0187	0.0186	0.0188	0.0188	0.019	0.0191	0.0191	0.0197	0.0197	0.0196	0.0196	0.0197
	0.0376	0.0148	0.0008	0.0134	0.0137	0.0126	0.012	0.0123	0.0122	0.0131	0.0124	0.0131	0.0135	0.0155	0.0164	0.0153	0.0153	0.0157	0.0154	0.0157	0.0159	0.016	0.0162	0.0162	0.0161	0.0163	0.0164	0.0164	0.0166	0.0169	0.0176	0.0182	0.0187	0.0192	0.0194	0.021	0.0223	0.0259	0.0293	0.0337	0.0375	0.0384	0.037	0.0359	0.0355	0.0359	0.0371	0.0393	0.0426
	0.0378	0.0156	0.0162	0.0157	0.0143	0.0132	0.0126	0.0123	0.0118	0.0123	0.0115	0.0125	0.0124	0.0135	0.014	0.0172	0.02	0.0176	0.0164	0.0165	0.0164	0.0165	0.0167	0.0169	0.0167	0.0171	0.0171	0.0173	0.0174	0.0177	0.018	0.0188	0.0191	0.0197	0.0197	0.0206	0.0209	0.0222	0.0231	0.0239	0.0243	0.0251	0.0255	0.026	0.0263	0.0261	0.0253	0.0251	0.0248
comb6 (5-phage)	0.0397	0.0189	0.0047	0.0168	0.0166	0.015	0.0142	0.0145	0.0144	0.0156	0.0143	0.0155	0.0169	0.0197	0.0189	0.0184	0.0188	0.0199	0.019	0.0191	0.0193	0.0201	0.0213	0.0225	0.0238	0.0244	0.0268	0.0293	0.033	0.0384	0.0426	0.0518	0.0533	0.0525	0.0465	0.0421	0.0419	0.0433	0.0468	0.0505	0.0557	0.0593	0.0597	0.0569	0.0534	0.0462	0.042	0.0419	0.0419
	0.0387	0.0645	0.0632	0.0831	0.0803	0.0928	0.0935	0.1006	0.1025	0.099	0.1086	0.1157	0.1159	0.1213	0.1271	0.1299	0.1295	0.134	0.1434	0.1449	0.1405	0.1436	0.1442	0.1501	0.1489	0.144	0.1519	0.1572	0.1625	0.1686	0.176	0.1842	0.1928	0.2051	0.2115	0.2165	0.2091	0.204	0.1949	0.1959	0.1882	0.1927	0.19	0.1973	0.1887	0.1865	0.1802	0.1919	0.2023
	0.0389	0.0165	-0.0014	0.0156	0.0154	0.0139	0.0131	0.0131	0.0132	0.0142	0.013	0.0141	0.0148	0.0174	0.0213	0.0186	0.0171	0.0169	0.0166	0.0166	0.0167	0.0169	0.0173	0.0176	0.0179	0.0181	0.0188	0.0191	0.0201	0.0218	0.0233	0.0265	0.029	0.0331	0.0372	0.0427	0.049	0.0541	0.0553	0.0485	0.0423	0.0371	0.0327	0.0308	0.0321	0.0324	0.0337	0.036	0.0377
comb7 (5-phage)	0.0376	0.0497	0.0741	0.0997	0.0246	0.0205	0.0175	0.0161	0.0156	0.0159	0.0161	0.016	0.0163	0.0171	0.0178	0.0199	0.0211	0.0191	0.0192	0.0189	0.0195	0.0198	0.02	0.0205	0.0207	0.0211	0.0218	0.0218	0.0221	0.0224	0.0223	0.0237	0.0241	0.0246	0.0244	0.0248	0.025	0.0259	0.0274	0.0283	0.0305	0.0333	0.0355	0.0405	0.0455	0.0484	0.0489	0.0488	0.0493
	0.047	0.0498	0.0778	0.1075	0.0254	0.019	0.016	0.0148	0.0151	0.0156	0.0153	0.0155	0.0158	0.0168	0.0179	0.021	0.023	0.0196	0.0191	0.0186	0.0191	0.0196	0.02	0.0205	0.0207	0.0211	0.0218	0.022	0.0226	0.0232	0.0235	0.0257	0.027	0.0285	0.0297	0.0321	0.0374	0.0445	0.054	0.0648	0.0759	0.0948	0.0999	0.087	0.065	0.0477	0.0409	0.0382	0.0389
	0.0457	0.0474	0.0683	0.0866	0.0212	0.0188	0.0166	0.0152	0.0152	0.0158	0.0161	0.0164	0.0168	0.0175	0.0184	0.021	0.0219	0.0189	0.0189	0.0186	0.019	0.0195	0.0197	0.0201	0.0202	0.0207	0.0212	0.0213	0.0217	0.022	0.0219	0.0236	0.0242	0.025	0.0256	0.0273	0.0304	0.0368	0.0478	0.0583	0.0553	0.0504	0.047	0.0449	0.0436	0.043	0.0423	0.042	0.0427
comb8 (5-phage)	0.041	0.0457	0.0547	0.0183	0.0158	0.0156	0.0154	0.0145	0.0146	0.015	0.0149	0.0153	0.0154	0.0167	0.0183	0.0193	0.0172	0.0162	0.0164	0.0161	0.0165	0.0165	0.0166	0.0167	0.0168	0.017	0.0174	0.0174	0.0174	0.0175	0.0171	0.0183	0.0182	0.0185	0.0184	0.0184	0.0184	0.0186	0.0194	0.0189	0.0188	0.0193	0.0189	0.0196	0.0198	0.0202	0.0198	0.0195	0.0197
	0.0364	0.0469	0.0674	0.034	0.0167	0.0162	0.0148	0.0145	0.0144	0.0143	0.0143	0.0146	0.015	0.0161	0.0176	0.019	0.017	0.0162	0.0164	0.0162	0.0166	0.0166	0.0165	0.0169	0.0168	0.0172	0.0175	0.0174	0.0176	0.0178	0.0176	0.0191	0.0199	0.0214	0.0227	0.0252	0.0264	0.0277	0.029	0.0291	0.0296	0.0308	0.0314	0.0332	0.0342	0.0347	0.0342	0.0335	0.0337
	0.0417	0.047	0.0485	0.0174	0.0157	0.0153	0.0144	0.0139	0.0137	0.0141	0.0143	0.0144	0.0147	0.0155	0.0165	0.0185	0.0164	0.0154	0.0153	0.015	0.0151	0.0152	0.0153	0.0153	0.0153	0.0153	0.0159	0.0158	0.0158	0.0158	0.0153	0.0166	0.0166	0.0165	0.0159	0.0162	0.0166	0.0172	0.0178	0.0171	0.0166	0.0171	0.0167	0.0171	0.0172	0.0176	0.0173	0.0171	0.0175
comb9 (5-phage)	0.035	0.1064	0.1038	0.0908	0.0259	0.0189	0.016	0.0138	0.0133	0.0127	0.0127	0.0128	0.0131	0.0136	0.0149	0.0172	0.0202	0.0199	0.0178	0.0168	0.0172	0.0177	0.0186	0.0193	0.0199	0.0207	0.0219	0.0222	0.0232	0.024	0.0247	0.0268	0.0284	0.0299	0.0329	0.0376	0.0428	0.0503	0.0609	0.0631	0.0558	0.0357	0.0322	0.0332	0.0354	0.0361	0.0352	0.0342	0.0343
	0.0359	0.0472	0.073	0.0962	0.0239	0.0186	0.0153	0.0137	0.0135	0.0133	0.0131	0.0133	0.014	0.0149	0.0166	0.0199	0.0225	0.0182	0.0173	0.0168	0.0173	0.0178	0.0184	0.0187	0.019	0.0194	0.02	0.0201	0.0204	0.0207	0.0204	0.0217	0.0219	0.0222	0.0221	0.0226	0.0228	0.0232	0.0245	0.0243	0.025	0.0256	0.0255	0.0264	0.0266	0.0276	0.0274	0.0273	0.0277
	0.0488	0.1106	0.1446	0.1521	0.1093	0.1004	0.097	0.0977	0.099	0.0977	0.0985	0.0962	0.0994	0.0986	0.0997	0.1009	0.1006	0.0989	0.0985	0.0998	0.1021	0.1033	0.1063	0.1131	0.1196	0.1284	0.1433	0.1599	0.1811	0.1981	0.1915	0.1756	0.1587	0.1482	0.1406	0.1366	0.1368	0.1343	0.1346	0.137	0.1376	0.1368	0.1313	0.135	0.1346	0.1352	0.1404	0.1395	0.1439
comb10 (6-phage)	0.0439	0.0531	0.0744	0.0268	0.0169	0.0168	0.0161	0.0159	0.0158	0.0164	0.0165	0.0169	0.0174	0.0185	0.0202	0.0205	0.0189	0.0179	0.0181	0.018	0.0184	0.0184	0.0185	0.0186	0.0187	0.0189	0.0193	0.0194	0.0196	0.0196	0.0195	0.021	0.0213	0.0213	0.0208	0.0207	0.021	0.0215	0.0228	0.0234	0.0253	0.0285	0.0314	0.0346	0.0366	0.0371	0.0365	0.0356	0.0358
	0.0439	0.0531	0.0792	0.0473	0.0189	0.0176	0.0164	0.0159	0.0158	0.0161	0.0161	0.0166	0.017	0.0179	0.0191	0.0217	0.0213	0.0189	0.0186	0.0185	0.0189	0.019	0.0189	0.0192	0.0194	0.0196	0.0201	0.02	0.0203	0.0206	0.0205	0.0223	0.0224	0.0226	0.0223	0.0232	0.025	0.0287	0.0353	0.0442	0.0592	0.0756	0.0747	0.0675	0.064	0.0605	0.0596	0.0609	0.0639
	0.0428	0.1082	0.1541	0.1276	0.1161	0.1256	0.1329	0.1436	0.1418	0.1434	0.1456	0.1476	0.1486	0.1437	0.1435	0.1435	0.1441	0.1411	0.1421	0.1388	0.141	0.137	0.1403	0.1431	0.1397	0.1402	0.1465	0.1417	0.1369	0.1463	0.1478	0.1431	0.1433	0.1445	0.1371	0.1386	0.1423	0.1411	0.1414	0.1469	0.1484	0.1364	0.1385	0.1393	0.1333	0.1406	0.1443	0.1465	0.1567
[truncated: 3 more columns]

## Sheet: Fig.3b
Figure 3b
Cells per g of faeces
day	3	6	9	12	14		Mann-Whitney test	p-value
Phage-	106820000000	394120000000	278720000000	1056500000000	328571000000		3day_Phage- vs Phage+	>0.9999
	95000000000	225450000000	161250000000	518520000000	57143000000		6day_Phage- vs Phage+	>0.9999
	89610000000	265910000000	362000000000	372370000000	666670000000		9day_Phage- vs Phage+	0.0079
	118182000000	140230000000	267164000000	562222000000	538460000000		12day_Phage- vs Phage+	0.0079
	84906000000	142550000000	258620000000	841940000000	1350000000000		14day_Phage- vs Phage+	0.0079
Phage+	97436000000	258000000000	8988764045	40698000000	41667000000
	88764000000	233330000000	26374000000	184620000000	16667000000
	92391000000	167570000000	45098000000	15000000000	22000000000
	100000000000	143180000000	15385000000	15385000000	21429000000
	95556000000	143370000000	23684000000	29870000000	15625000000
GF	0	0	0	0	0
	0	0	0	0	0
	0	0	0	0	0
	0	0	0	0	0
	0	0	0	0	0

## Sheet: Fig.3c
Figure 3c
Cells per g of MLN
Phage-	15625		Student’s t-test	p-value
	35180.7		Phage- vs Phage+	0.9988
	32244.9
	23658.5
	10550
Phage+	11888.1
	16000
	16285.7
	37090.9
	35937.5
GF	0
	0
	0
	0
	0

[truncated: 49 more sheets: Fig.3d, Fig.3f, Fig.3g, Fig.3h, Fig.4a, Fig.4b, Fig.4c, Fig.4d, Fig.5b, Fig.5c, Fig.5d, Fig.5e, Fig.5f, Fig.5h, Fig.5i, Fig.6b, Fig.6c, Fig.6d, Fig.6e, Fig.6f …]
